# Supplementary material for: 3-(4-Fluoro­phen­yl)-2-(4-methoxy­phen­oxy)-4-oxo-5-phenyl-4,5-dihydro-3H-pyrrolo[3,2-d]pyrimidine-7-carbonitrile
Source: Acta Crystallogr Sect E Struct Rep Online. 2008 Aug 6;64(Pt 9):o1680. doi: 10.1107/S1600536808024410 (PMC2960589; doi:10.1107/S1600536808024410)
Supplement: Supplementary file 1 [file e-64-o1680-sup1.cif]

##############################################################################
###                                                                        ###
###        Electronic paper (Acta Crystallographica Section E)             ###
###                                                                        ###
##############################################################################
#                                                                            #
# This CIF contains the data in a paper accepted for publication in Acta     #
# Crystallographica Section E. It conforms to the requirements of Notes      #
# for Authors for Section E, and has been peer reviewed under the auspices   #
# of the IUCr Commission on Journals.                                        #
#                                                                            #
# Full details of the Crystallographic Information File format               #
# are given in the paper "The Crystallographic Information File (CIF):       #
# a New Standard Archive File for Crystallography" by S. R. Hall, F. H.      #
# Allen and I. D. Brown [Acta Cryst. (1991), A47, 655-685].                  #
#                                                                            #
# The current version of the core CIF dictionary is obtainable from          #
# ftp://ftp.iucr.org/pub/cif_core.dic. The current version number is 2.4.    #
#                                                                            #
# Software is freely available for graphical display of the structure(s) in  #
# this CIF.  For information consult the CIF home page http://www.iucr.org/  #
# cif/home.html                                                              #
#                                                                            #
# This file may be used for bona fide research purposes within the           #
# scientific community so long as proper attribution is given to the journal # 
# article from which it was obtained.                                        #
#                                                                            #
##############################################################################
                                             
data_I
_audit_creation_method     SHELXL-97
_chemical_name_systematic
;
3-(4-Fluorophenyl)-2-(4-methoxyphenoxy)-4-oxo-5-phenyl-
4,5-dihydro-3<i>H</i>-pyrrolo[3,2-<i>d</i>]pyrimidine-7-carbonitrile
;
_chemical_name_common     ?
_chemical_formula_moiety     'C26 H17 F N4 O3'
_chemical_formula_sum     'C26 H17 F N4 O3'
_chemical_formula_iupac     'C26 H17 F N4 O3'
_chemical_formula_weight     452.44
_chemical_melting_point     ?
_symmetry_cell_setting     Tetragonal
_symmetry_space_group_name_H-M     'P -4'
_symmetry_space_group_name_Hall     'P -4'
loop_
    _symmetry_equiv_pos_as_xyz
    'x, y, z'
    '-x, -y, z'
    'y, -x, -z'
    '-y, x, -z'
_cell_length_a     17.7893(14)
_cell_length_b     17.7893(14)
_cell_length_c     14.332(12)
_cell_angle_alpha     90.00
_cell_angle_beta     90.00
_cell_angle_gamma     90.00
_cell_volume     4536.0(10)
_cell_formula_units_Z     8
_cell_measurement_reflns_used     1922
_cell_measurement_theta_min     2.70
_cell_measurement_theta_max     15.14
_cell_measurement_temperature     298(2)
_exptl_crystal_description     block
_exptl_crystal_colour     colorless
_exptl_crystal_size_max     0.36
_exptl_crystal_size_mid     0.23
_exptl_crystal_size_min     0.20
_exptl_crystal_density_diffrn     1.325
_exptl_crystal_density_meas     ?
_exptl_crystal_density_method     'not measured'
_exptl_crystal_F_000     1872
_exptl_absorpt_coefficient_mu     0.095
_exptl_absorpt_correction_type     multi-scan
_exptl_absorpt_process_details     '(SADABS; Sheldrick, 2003)'
_exptl_absorpt_correction_T_min     0.9667
_exptl_absorpt_correction_T_max     0.9813
_exptl_special_details
;
;
_diffrn_ambient_temperature     298(2)
_diffrn_radiation_type     MoK\a
_diffrn_radiation_wavelength     0.71073
_diffrn_radiation_source     'fine-focus sealed tube'
_diffrn_radiation_monochromator     graphite
_diffrn_measurement_device_type     'Bruker SMART 4K CCD area-detector'
_diffrn_measurement_method     '\f and \w'
_diffrn_detector_area_resol_mean     ?
_diffrn_reflns_number     29534
_diffrn_reflns_av_R_equivalents     0.1357
_diffrn_reflns_av_sigmaI/netI     0.1072
_diffrn_reflns_theta_min     1.82
_diffrn_reflns_theta_max     25.99
_diffrn_reflns_theta_full     25.99
_diffrn_measured_fraction_theta_max     0.999
_diffrn_measured_fraction_theta_full     0.999
_diffrn_reflns_limit_h_min     -21
_diffrn_reflns_limit_h_max     21
_diffrn_reflns_limit_k_min     -14
_diffrn_reflns_limit_k_max     21
_diffrn_reflns_limit_l_min     -15
_diffrn_reflns_limit_l_max     17
_diffrn_standards_number     ?
_diffrn_standards_interval_count     ?
_diffrn_standards_interval_time     ?
_diffrn_standards_decay_%     ?
_refine_special_details
;
Refinement of <i>F</i>^2^ against ALL reflections. The weighted <i>R</i>-factor
<i>wR</i> and goodness of fit <i>S</i> are based on <i>F</i>^2^, conventional
<i>R</i>-factors <i>R</i> are based on <i>F</i>, with <i>F</i> set to zero for
negative <i>F</i>^2^. The threshold expression of <i>F</i>^2^ >
\s(<i>F</i>^2^) is used only for calculating <i>R</i>-factors(gt) <i>etc</i>.
and is not relevant to the choice of reflections for refinement.
<i>R</i>-factors based on <i>F</i>^2^ are statistically about twice as large
as those based on <i>F</i>, and <i>R</i>- factors based on ALL data will be
even larger.
;
_reflns_number_total     4649
_reflns_number_gt     2383
_reflns_threshold_expression     I>2\s(I)
_refine_ls_structure_factor_coef     Fsqd
_refine_ls_matrix_type     full
_refine_ls_R_factor_all     0.1297
_refine_ls_R_factor_gt     0.0545
_refine_ls_wR_factor_gt     0.0715
_refine_ls_wR_factor_ref     0.0872
_refine_ls_goodness_of_fit_ref     0.886
_refine_ls_restrained_S_all     0.886
_refine_ls_number_reflns     4649
_refine_ls_number_parameters     615
_refine_ls_number_restraints     0
_refine_ls_hydrogen_treatment     constr
_refine_ls_weighting_scheme     calc
_refine_ls_weighting_details
                 'calc w=1/[\s^2^(Fo^2^)+(0.0193P)^2^] where P=(Fo^2^+2Fc^2^)/3'
_atom_sites_solution_hydrogens     geom
_atom_sites_solution_primary     direct
_atom_sites_solution_secondary     difmap
_refine_ls_shift/su_max     0.001
_refine_ls_shift/su_mean     0.001
_refine_diff_density_max     0.184
_refine_diff_density_min     -0.134
_refine_ls_extinction_method     none
_refine_ls_extinction_coef     ?
loop_
    _atom_type_symbol
    _atom_type_description
    _atom_type_scat_dispersion_real
    _atom_type_scat_dispersion_imag
    _atom_type_scat_source
    'C' 'C' 0.0033 0.0000
                         'International Tables Vol C Tables 4.2.6.8 and 6.1.1.4'
    'H' 'H' 0.0000 0.0000
                         'International Tables Vol C Tables 4.2.6.8 and 6.1.1.4'
    'N' 'N' 0.0061 0.0000
                         'International Tables Vol C Tables 4.2.6.8 and 6.1.1.4'
    'O' 'O' 0.0106 0.0000
                         'International Tables Vol C Tables 4.2.6.8 and 6.1.1.4'
    'F' 'F' 0.0171 0.0000
                         'International Tables Vol C Tables 4.2.6.8 and 6.1.1.4'
_computing_data_collection     'SMART (Bruker, 2001)'
_computing_cell_refinement     'SAINT-Plus (Bruker, 2001)'
_computing_data_reduction     'SAINT-Plus (Bruker, 2001)'
_computing_structure_solution     'SHELXS97 (Sheldrick, 2008)'
_computing_structure_refinement     'SHELXL97 (Sheldrick, 2008)'
_computing_molecular_graphics     'PLATON (Spek, 2003)'
_computing_publication_material     'SHELXTL (Sheldrick, 2008)'
loop_
    _atom_site_type_symbol
    _atom_site_label
    _atom_site_fract_x
    _atom_site_fract_y
    _atom_site_fract_z
    _atom_site_U_iso_or_equiv
    _atom_site_adp_type
    _atom_site_calc_flag
    _atom_site_refinement_flags
    _atom_site_occupancy
    _atom_site_disorder_assembly
    _atom_site_disorder_group
    C C31 0.6200(3) 0.3475(2) 1.0850(3) 0.0412(12) Uani d . 1 . .
    O O2 0.66811(18) 0.3679(2) 1.3288(3) 0.0630(11) Uani d . 1 . .
    N N7 0.7396(2) 0.3638(2) 1.1952(3) 0.0412(10) Uani d . 1 . .
    C C28 0.7437(3) 0.3632(3) 1.0988(4) 0.0444(13) Uani d . 1 . .
    N N9 0.5317(2) 0.3477(2) 1.1964(3) 0.0477(11) Uani d . 1 . .
    N N8 0.6890(2) 0.3529(2) 1.0423(3) 0.0420(10) Uani d . 1 . .
    N N4 1.0211(2) 0.2597(2) 0.7835(3) 0.0494(11) Uani d . 1 . .
    O O3 0.81483(18) 0.37435(19) 1.0689(2) 0.0553(10) Uani d . 1 . .
    O O4 1.06797(19) 0.33069(19) 0.8982(2) 0.0640(11) Uani d . 1 . .
    O O1 0.9751(2) 0.1919(2) 0.6606(3) 0.0789(13) Uani d . 1 . .
    C C34 0.5346(3) 0.3317(3) 0.9458(4) 0.0581(16) Uani d . 1 . .
    N N10 0.5252(2) 0.3231(3) 0.8671(4) 0.0746(15) Uani d . 1 . .
    C C26 0.8505(3) 0.4065(4) 0.7843(4) 0.0609(16) Uani d . 1 . .
    C C5 1.0216(3) 0.2733(3) 0.8782(4) 0.0512(14) Uani d . 1 . .
    N N5 0.8849(2) 0.1032(2) 0.8045(3) 0.0567(12) Uani d . 1 . .
    C C6 0.9765(3) 0.2016(3) 0.7437(4) 0.0544(15) Uani d . 1 . .
    C C11 0.8746(3) 0.1359(3) 1.0535(5) 0.0606(17) Uani d . 1 . .
    C C24 0.8248(3) 0.3848(3) 0.9715(4) 0.0491(14) Uani d . 1 . .
    C C7 0.9358(3) 0.1621(3) 0.8147(4) 0.0501(14) Uani d . 1 . .
    C C1 1.0898(3) 0.3401(3) 0.9930(4) 0.0514(14) Uani d . 1 . .
    C C25 0.8316(3) 0.3370(3) 0.8180(4) 0.0604(16) Uani d . 1 . .
    H H25 0.8269 0.2967 0.7769 0.073 Uiso calc R 1 . .
    N N3 0.9855(2) 0.2373(2) 0.9408(3) 0.0471(11) Uani d . 1 . .
    C C33 0.5488(3) 0.3395(3) 1.0413(3) 0.0454(13) Uani d . 1 . .
    C C30 0.6091(3) 0.3514(2) 1.1806(3) 0.0413(13) Uani d . 1 . .
    C C29 0.6700(3) 0.3619(3) 1.2437(4) 0.0460(13) Uani d . 1 . .
    C C55 0.8445(3) 0.4541(3) 0.9404(4) 0.0648(16) Uani d . 1 . .
    H H55 0.8488 0.4939 0.9821 0.078 Uiso calc R 1 . .
    O O5 1.1558(3) 0.3706(2) 1.2655(3) 0.0924(14) Uani d . 1 . .
    O O6 0.8632(2) 0.4231(2) 0.6920(3) 0.0884(13) Uani d . 1 . .
    C C40 0.4465(3) 0.4174(3) 1.2950(4) 0.0758(18) Uani d . 1 . .
    H H40 0.4409 0.4520 1.2469 0.091 Uiso calc R 1 . .
    F F2 0.98805(19) 0.4048(2) 1.4194(3) 0.1178(15) Uani d . 1 . .
    C C18 1.0680(3) 0.3002(3) 0.7195(4) 0.0556(15) Uani d . 1 . .
    N N6 0.8625(3) 0.1418(3) 1.1308(4) 0.097(2) Uani d . 1 . .
    C C32 0.4970(3) 0.3405(3) 1.1138(4) 0.0556(15) Uani d . 1 . .
    H H32 0.4452 0.3367 1.1061 0.067 Uiso calc R 1 . .
    C C12 0.8670(3) 0.0632(3) 0.7187(4) 0.0537(14) Uani d . 1 . .
    C C41 0.8059(3) 0.3745(3) 1.2517(3) 0.0452(13) Uani d . 1 . .
    C C35 0.4932(3) 0.3573(3) 1.2841(4) 0.0471(14) Uani d . 1 . .
    C C3 1.1378(4) 0.3599(3) 1.1729(5) 0.0660(17) Uani d . 1 . .
    C C10 0.8910(3) 0.1325(3) 0.9557(4) 0.0518(14) Uani d . 1 . .
    C C13 0.8993(4) -0.0050(4) 0.7072(5) 0.091(2) Uani d . 1 . .
    H H13 0.9283 -0.0260 0.7545 0.109 Uiso calc R 1 . .
    C C16 0.8110(4) 0.0538(5) 0.5674(5) 0.100(2) Uani d . 1 . .
    H H16 0.7803 0.0729 0.5205 0.120 Uiso calc R 1 . .
    C C8 0.9412(3) 0.1813(3) 0.9075(3) 0.0481(14) Uani d . 1 . .
    C C52 1.1609(3) 0.3226(3) 1.0168(4) 0.0602(16) Uani d . 1 . .
    H H52 1.1933 0.3028 0.9723 0.072 Uiso calc R 1 . .
    C C45 0.9151(3) 0.3271(4) 1.3238(5) 0.088(2) Uani d . 1 . .
    H H45 0.9478 0.2874 1.3356 0.106 Uiso calc R 1 . .
    C C19 1.0473(4) 0.3678(3) 0.6846(4) 0.0735(18) Uani d . 1 . .
    H H19 1.0036 0.3903 0.7068 0.088 Uiso calc R 1 . .
    F F1 1.1930(2) 0.4033(3) 0.5191(2) 0.1469(19) Uani d . 1 . .
    C C36 0.5012(3) 0.3064(3) 1.3546(4) 0.0623(16) Uani d . 1 . .
    H H36 0.5330 0.2653 1.3476 0.075 Uiso calc R 1 . .
    C C9 0.8584(3) 0.0860(3) 0.8900(4) 0.0588(16) Uani d . 1 . .
    H H9 0.8234 0.0486 0.9029 0.071 Uiso calc R 1 . .
    C C38 0.4152(3) 0.3771(4) 1.4479(5) 0.080(2) Uani d . 1 . .
    H H38 0.3891 0.3842 1.5034 0.096 Uiso calc R 1 . .
    C C39 0.4081(3) 0.4267(4) 1.3765(5) 0.090(2) Uani d . 1 . .
    H H39 0.3763 0.4678 1.3833 0.108 Uiso calc R 1 . .
    C C46 0.8541(3) 0.3167(3) 1.2673(4) 0.0652(17) Uani d . 1 . .
    H H46 0.8456 0.2702 1.2397 0.078 Uiso calc R 1 . .
    C C43 0.8836(4) 0.4536(4) 1.3457(4) 0.081(2) Uani d . 1 . .
    H H43 0.8942 0.5004 1.3715 0.098 Uiso calc R 1 . .
    C C54 0.8196(3) 0.3259(3) 0.9119(4) 0.0557(15) Uani d . 1 . .
    H H54 0.8079 0.2783 0.9344 0.067 Uiso calc R 1 . .
    C C21 1.1513(5) 0.3700(5) 0.5884(5) 0.094(3) Uani d . 1 . .
    C C4 1.1859(3) 0.3338(3) 1.1067(5) 0.0657(17) Uani d . 1 . .
    H H4 1.2356 0.3236 1.1221 0.079 Uiso calc R 1 . .
    C C42 0.8206(3) 0.4439(3) 1.2886(4) 0.0717(18) Uani d . 1 . .
    H H42 0.7890 0.4843 1.2757 0.086 Uiso calc R 1 . .
    C C17 0.8225(4) 0.0940(4) 0.6520(5) 0.092(2) Uani d . 1 . .
    H H17 0.7999 0.1406 0.6613 0.111 Uiso calc R 1 . .
    C C37 0.4615(3) 0.3164(4) 1.4366(4) 0.0707(17) Uani d . 1 . .
    H H37 0.4664 0.2816 1.4846 0.085 Uiso calc R 1 . .
    C C44 0.9278(3) 0.3955(5) 1.3627(4) 0.076(2) Uani d . 1 . .
    C C27 0.8582(3) 0.4651(4) 0.8466(5) 0.0771(19) Uani d . 1 . .
    H H27 0.8727 0.5123 0.8253 0.093 Uiso calc R 1 . .
    C C23 1.1331(4) 0.2674(4) 0.6902(4) 0.086(2) Uani d . 1 . .
    H H23 1.1485 0.2217 0.7152 0.103 Uiso calc R 1 . .
    C C15 0.8461(5) -0.0133(5) 0.5573(6) 0.106(3) Uani d . 1 . .
    H H15 0.8401 -0.0395 0.5016 0.127 Uiso calc R 1 . .
    C C2 1.0653(4) 0.3787(4) 1.1482(5) 0.084(2) Uani d . 1 . .
    H H2 1.0330 0.3982 1.1930 0.101 Uiso calc R 1 . .
    C C22 1.1767(4) 0.3036(5) 0.6216(5) 0.106(3) Uani d . 1 . .
    H H22 1.2213 0.2826 0.5999 0.128 Uiso calc R 1 . .
    C C53 1.0402(3) 0.3691(3) 1.0587(5) 0.0789(18) Uani d . 1 . .
    H H53 0.9912 0.3817 1.0423 0.095 Uiso calc R 1 . .
    C C14 0.8885(5) -0.0432(5) 0.6237(6) 0.121(3) Uani d . 1 . .
    H H14 0.9112 -0.0897 0.6144 0.145 Uiso calc R 1 . .
    C C20 1.0880(5) 0.4040(4) 0.6183(5) 0.096(2) Uani d . 1 . .
    H H20 1.0729 0.4502 0.5945 0.115 Uiso calc R 1 . .
    C C51 0.8501(4) 0.3657(4) 0.6251(5) 0.106(2) Uani d . 1 . .
    H H51A 0.8833 0.3242 0.6369 0.159 Uiso calc R 1 . .
    H H51B 0.8593 0.3851 0.5636 0.159 Uiso calc R 1 . .
    H H51C 0.7989 0.3490 0.6295 0.159 Uiso calc R 1 . .
    C C50 1.2292(4) 0.3516(4) 1.2947(4) 0.112(3) Uani d . 1 . .
    H H50A 1.2366 0.2984 1.2880 0.168 Uiso calc R 1 . .
    H H50B 1.2357 0.3655 1.3589 0.168 Uiso calc R 1 . .
    H H50C 1.2652 0.3779 1.2570 0.168 Uiso calc R 1 . .
loop_
    _atom_site_aniso_label
    _atom_site_aniso_U_11
    _atom_site_aniso_U_22
    _atom_site_aniso_U_33
    _atom_site_aniso_U_12
    _atom_site_aniso_U_13
    _atom_site_aniso_U_23
    C31 0.042(3) 0.046(3) 0.035(3) -0.001(2) 0.004(3) -0.002(3)
    O2 0.053(2) 0.093(3) 0.042(3) -0.005(2) -0.0041(19) -0.003(2)
    N7 0.037(3) 0.052(3) 0.034(3) -0.003(2) 0.000(2) -0.002(2)
    C28 0.046(4) 0.044(3) 0.043(4) -0.001(3) 0.002(3) 0.003(3)
    N9 0.044(3) 0.067(3) 0.032(3) 0.002(2) 0.000(2) -0.003(2)
    N8 0.039(3) 0.043(2) 0.044(3) 0.001(2) -0.003(2) -0.004(2)
    N4 0.046(3) 0.062(3) 0.041(3) -0.009(2) 0.002(2) 0.008(2)
    O3 0.036(2) 0.081(3) 0.049(3) -0.0028(18) -0.0016(18) 0.004(2)
    O4 0.069(3) 0.069(3) 0.054(3) -0.028(2) -0.005(2) 0.006(2)
    O1 0.094(3) 0.103(3) 0.039(2) -0.033(2) 0.008(2) 0.001(2)
    C34 0.041(3) 0.088(5) 0.046(4) -0.007(3) -0.004(3) -0.007(4)
    N10 0.056(3) 0.106(4) 0.062(4) -0.012(3) 0.001(3) -0.005(3)
    C26 0.048(4) 0.071(5) 0.064(5) 0.010(3) 0.018(3) 0.015(4)
    C5 0.044(3) 0.057(4) 0.053(4) -0.004(3) -0.003(3) 0.002(3)
    N5 0.067(3) 0.054(3) 0.049(3) -0.007(2) 0.005(3) -0.003(3)
    C6 0.054(4) 0.060(4) 0.049(4) -0.002(3) -0.005(3) 0.004(3)
    C11 0.067(4) 0.056(4) 0.058(4) -0.022(3) 0.015(4) -0.010(3)
    C24 0.038(3) 0.055(4) 0.054(4) 0.004(3) 0.006(3) 0.012(3)
    C7 0.051(3) 0.054(4) 0.045(4) -0.009(3) 0.006(3) 0.009(3)
    C1 0.045(4) 0.058(4) 0.051(4) -0.010(3) 0.010(3) 0.003(3)
    C25 0.054(4) 0.068(4) 0.059(4) 0.012(3) 0.005(3) -0.006(4)
    N3 0.044(3) 0.050(3) 0.048(3) -0.009(2) 0.001(2) 0.001(2)
    C33 0.042(3) 0.063(4) 0.031(3) -0.006(3) 0.001(3) -0.004(3)
    C30 0.040(3) 0.043(3) 0.040(4) 0.001(3) -0.002(3) 0.002(3)
    C29 0.044(4) 0.055(4) 0.039(4) 0.000(3) -0.007(3) -0.004(3)
    C55 0.068(4) 0.067(4) 0.059(4) -0.009(3) 0.013(3) 0.002(3)
    O5 0.108(4) 0.105(4) 0.064(3) -0.018(3) -0.002(3) -0.024(3)
    O6 0.093(3) 0.108(4) 0.064(3) 0.006(3) 0.024(3) 0.027(3)
    C40 0.085(5) 0.096(5) 0.046(4) 0.015(4) 0.005(4) 0.004(4)
    F2 0.081(3) 0.168(4) 0.104(3) -0.031(3) -0.054(2) 0.022(3)
    C18 0.049(4) 0.072(4) 0.046(4) -0.012(3) -0.010(3) 0.010(3)
    N6 0.112(5) 0.122(5) 0.057(4) -0.044(4) 0.024(4) -0.014(4)
    C32 0.046(4) 0.062(4) 0.058(4) -0.005(3) -0.007(3) -0.004(3)
    C12 0.051(4) 0.063(4) 0.047(4) -0.009(3) 0.009(3) -0.009(3)
    C41 0.040(3) 0.050(3) 0.045(3) 0.005(3) -0.007(3) 0.003(3)
    C35 0.039(3) 0.064(4) 0.038(4) 0.002(3) 0.002(3) -0.004(3)
    C3 0.070(5) 0.059(4) 0.069(5) -0.018(3) 0.009(4) -0.014(4)
    C10 0.060(4) 0.048(4) 0.047(4) -0.011(3) 0.011(3) -0.004(3)
    C13 0.114(6) 0.094(5) 0.065(5) 0.015(5) -0.019(4) -0.025(4)
    C16 0.107(6) 0.127(7) 0.064(6) -0.033(6) -0.026(5) 0.040(6)
    C8 0.047(3) 0.064(4) 0.034(3) 0.004(3) 0.008(3) -0.002(3)
    C52 0.064(4) 0.063(4) 0.054(4) -0.007(3) 0.003(3) -0.006(3)
    C45 0.066(5) 0.095(6) 0.104(6) 0.008(4) -0.036(4) 0.030(5)
    C19 0.083(5) 0.072(4) 0.065(4) -0.023(4) -0.008(4) 0.017(4)
    F1 0.172(4) 0.208(5) 0.061(3) -0.120(4) 0.008(3) 0.020(3)
    C36 0.072(4) 0.068(4) 0.047(4) 0.006(3) 0.005(3) -0.005(3)
    C9 0.072(4) 0.059(4) 0.046(4) -0.010(3) 0.021(3) 0.008(3)
    C38 0.066(5) 0.120(6) 0.053(5) -0.011(4) 0.015(4) -0.019(5)
    C39 0.086(5) 0.123(6) 0.060(5) 0.025(4) 0.013(4) -0.012(5)
    C46 0.068(4) 0.053(4) 0.074(4) 0.003(3) -0.024(4) 0.003(3)
    C43 0.087(5) 0.077(5) 0.080(5) -0.016(4) -0.021(4) -0.018(4)
    C54 0.051(4) 0.052(4) 0.064(4) 0.006(3) -0.003(3) 0.005(3)
    C21 0.087(6) 0.151(8) 0.045(5) -0.077(6) 0.003(4) 0.019(5)
    C4 0.058(4) 0.062(4) 0.077(5) -0.001(3) -0.005(4) -0.007(4)
    C42 0.068(4) 0.062(4) 0.086(5) 0.003(3) -0.025(4) -0.020(4)
    C17 0.115(6) 0.079(5) 0.082(5) -0.008(4) -0.030(5) 0.020(4)
    C37 0.080(5) 0.080(5) 0.052(4) -0.010(4) 0.009(4) 0.007(4)
    C44 0.053(4) 0.109(6) 0.065(5) -0.023(4) -0.023(4) 0.013(5)
    C27 0.088(5) 0.061(4) 0.082(5) -0.010(4) 0.019(4) 0.014(4)
    C23 0.072(5) 0.116(6) 0.070(5) 0.002(4) 0.020(4) 0.025(4)
    C15 0.113(7) 0.145(9) 0.058(5) -0.034(6) 0.014(5) 0.001(6)
    C2 0.088(6) 0.102(5) 0.062(5) -0.006(4) 0.022(4) -0.015(4)
    C22 0.068(5) 0.181(9) 0.070(6) -0.018(5) 0.012(4) 0.020(6)
    C53 0.048(4) 0.095(5) 0.094(5) 0.003(3) 0.010(4) -0.007(4)
    C14 0.149(8) 0.118(7) 0.095(7) 0.020(6) -0.014(6) -0.047(6)
    C20 0.111(6) 0.085(5) 0.091(6) -0.044(5) -0.012(5) 0.030(5)
    C51 0.124(6) 0.133(7) 0.062(5) 0.027(5) 0.006(5) -0.005(5)
    C50 0.145(7) 0.126(6) 0.066(5) -0.010(6) -0.023(5) -0.004(5)
_geom_special_details
;
All e.s.d.'s (except the e.s.d. in the dihedral angle between two l.s. planes)
are estimated using the full covariance matrix. The cell e.s.d.'s are taken
into account individually in the estimation of e.s.d.'s in distances, angles
and torsion angles; correlations between e.s.d.'s in cell parameters are only
used when they are defined by crystal symmetry. An approximate (isotropic)
treatment of cell e.s.d.'s is used for estimating e.s.d.'s involving l.s.
planes.
;
loop_
    _geom_bond_atom_site_label_1
    _geom_bond_atom_site_label_2
    _geom_bond_site_symmetry_2
    _geom_bond_distance
    _geom_bond_publ_flag
    C31 N8 . 1.374(5) ?
    C31 C30 . 1.386(6) ?
    C31 C33 . 1.420(6) ?
    O2 C29 . 1.225(5) ?
    N7 C28 . 1.384(6) ?
    N7 C29 . 1.420(6) ?
    N7 C41 . 1.444(6) ?
    C28 N8 . 1.279(5) ?
    C28 O3 . 1.351(5) ?
    N9 C32 . 1.341(6) ?
    N9 C30 . 1.396(5) ?
    N9 C35 . 1.443(6) ?
    N4 C5 . 1.379(6) ?
    N4 C6 . 1.422(6) ?
    N4 C18 . 1.433(6) ?
    O3 C24 . 1.420(6) ?
    O4 C5 . 1.344(5) ?
    O4 C1 . 1.422(6) ?
    O4 C55 . 4.581(6) ?
    O1 C6 . 1.204(6) ?
    C34 N10 . 1.150(6) ?
    C34 C33 . 1.398(7) ?
    C26 C25 . 1.369(7) ?
    C26 O6 . 1.375(6) ?
    C26 C27 . 1.379(7) ?
    C5 N3 . 1.275(6) ?
    N5 C9 . 1.348(6) ?
    N5 C7 . 1.393(6) ?
    N5 C12 . 1.455(6) ?
    C6 C7 . 1.433(7) ?
    C11 N6 . 1.135(6) ?
    C11 C10 . 1.433(7) ?
    C24 C54 . 1.354(7) ?
    C24 C55 . 1.357(7) ?
    C7 C8 . 1.377(6) ?
    C1 C52 . 1.347(7) ?
    C1 C53 . 1.390(7) ?
    C25 C54 . 1.378(7) ?
    C25 H25 . 0.9300 ?
    N3 C8 . 1.358(6) ?
    C33 C32 . 1.389(6) ?
    C30 C29 . 1.424(6) ?
    C55 C27 . 1.381(7) ?
    C55 H55 . 0.9300 ?
    O5 C3 . 1.378(7) ?
    O5 C50 . 1.412(7) ?
    O6 C51 . 1.419(6) ?
    C40 C35 . 1.362(7) ?
    C40 C39 . 1.363(7) ?
    C40 H40 . 0.9300 ?
    F2 C44 . 1.356(6) ?
    C18 C19 . 1.354(7) ?
    C18 C23 . 1.363(7) ?
    C32 H32 . 0.9300 ?
    C12 C13 . 1.353(7) ?
    C12 C17 . 1.358(7) ?
    C41 C46 . 1.356(6) ?
    C41 C42 . 1.369(7) ?
    C35 C36 . 1.365(7) ?
    C3 C4 . 1.359(7) ?
    C3 C2 . 1.379(8) ?
    C10 C9 . 1.381(7) ?
    C10 C8 . 1.423(6) ?
    C13 C14 . 1.389(8) ?
    C13 H13 . 0.9300 ?
    C16 C15 . 1.355(9) ?
    C16 C17 . 1.422(9) ?
    C16 H16 . 0.9300 ?
    C52 C4 . 1.378(7) ?
    C52 H52 . 0.9300 ?
    C45 C44 . 1.357(8) ?
    C45 C46 . 1.367(7) ?
    C45 H45 . 0.9300 ?
    C19 C20 . 1.358(8) ?
    C19 H19 . 0.9300 ?
    F1 C21 . 1.374(7) ?
    C36 C37 . 1.382(7) ?
    C36 H36 . 0.9300 ?
    C9 H9 . 0.9300 ?
    C38 C39 . 1.357(8) ?
    C38 C37 . 1.367(7) ?
    C38 H38 . 0.9300 ?
    C39 H39 . 0.9300 ?
    C46 H46 . 0.9300 ?
    C43 C44 . 1.322(8) ?
    C43 C42 . 1.398(7) ?
    C43 H43 . 0.9300 ?
    C54 H54 . 0.9300 ?
    C21 C22 . 1.352(10) ?
    C21 C20 . 1.347(10) ?
    C4 H4 . 0.9300 ?
    C42 H42 . 0.9300 ?
    C17 H17 . 0.9300 ?
    C37 H37 . 0.9300 ?
    C27 H27 . 0.9300 ?
    C23 C22 . 1.409(8) ?
    C23 H23 . 0.9300 ?
    C15 C14 . 1.327(9) ?
    C15 H15 . 0.9300 ?
    C2 C53 . 1.370(8) ?
    C2 H2 . 0.9300 ?
    C22 H22 . 0.9300 ?
    C53 H53 . 0.9300 ?
    C14 H14 . 0.9300 ?
    C20 H20 . 0.9300 ?
    C51 H51A . 0.9600 ?
    C51 H51B . 0.9600 ?
    C51 H51C . 0.9600 ?
    C50 H50A . 0.9600 ?
    C50 H50B . 0.9600 ?
    C50 H50C . 0.9600 ?
loop_
    _geom_angle_atom_site_label_1
    _geom_angle_atom_site_label_2
    _geom_angle_atom_site_label_3
    _geom_angle_site_symmetry_1
    _geom_angle_site_symmetry_3
    _geom_angle
    _geom_angle_publ_flag
    N8 C31 C30 . . 124.2(5) ?
    N8 C31 C33 . . 127.4(4) ?
    C30 C31 C33 . . 108.4(4) ?
    C28 N7 C29 . . 122.3(4) ?
    C28 N7 C41 . . 121.2(4) ?
    C29 N7 C41 . . 116.2(4) ?
    N8 C28 O3 . . 122.2(5) ?
    N8 C28 N7 . . 126.4(5) ?
    O3 C28 N7 . . 111.4(5) ?
    C32 N9 C30 . . 108.4(4) ?
    C32 N9 C35 . . 124.2(4) ?
    C30 N9 C35 . . 127.2(4) ?
    C28 N8 C31 . . 114.0(4) ?
    C5 N4 C6 . . 121.7(5) ?
    C5 N4 C18 . . 122.5(5) ?
    C6 N4 C18 . . 115.7(4) ?
    C28 O3 C24 . . 116.6(4) ?
    C5 O4 C1 . . 117.4(4) ?
    C5 O4 C55 . . 82.0(3) ?
    C1 O4 C55 . . 93.1(3) ?
    N10 C34 C33 . . 177.2(7) ?
    C25 C26 O6 . . 125.0(6) ?
    C25 C26 C27 . . 118.6(6) ?
    O6 C26 C27 . . 116.4(6) ?
    N3 C5 O4 . . 122.7(5) ?
    N3 C5 N4 . . 126.9(5) ?
    O4 C5 N4 . . 110.4(5) ?
    C9 N5 C7 . . 107.6(5) ?
    C9 N5 C12 . . 125.6(5) ?
    C7 N5 C12 . . 126.7(5) ?
    O1 C6 N4 . . 120.8(5) ?
    O1 C6 C7 . . 128.5(5) ?
    N4 C6 C7 . . 110.7(5) ?
    N6 C11 C10 . . 177.0(7) ?
    C54 C24 C55 . . 120.9(6) ?
    C54 C24 O3 . . 120.7(5) ?
    C55 C24 O3 . . 118.3(5) ?
    C8 C7 N5 . . 109.4(5) ?
    C8 C7 C6 . . 122.0(5) ?
    N5 C7 C6 . . 128.5(5) ?
    C52 C1 C53 . . 120.7(6) ?
    C52 C1 O4 . . 118.1(5) ?
    C53 C1 O4 . . 121.2(6) ?
    C26 C25 C54 . . 120.7(6) ?
    C26 C25 H25 . . 119.6 ?
    C54 C25 H25 . . 119.6 ?
    C5 N3 C8 . . 114.4(5) ?
    C32 C33 C34 . . 127.8(5) ?
    C32 C33 C31 . . 105.1(4) ?
    C34 C33 C31 . . 127.0(5) ?
    C31 C30 N9 . . 107.2(4) ?
    C31 C30 C29 . . 121.9(5) ?
    N9 C30 C29 . . 130.8(5) ?
    O2 C29 C30 . . 128.5(5) ?
    O2 C29 N7 . . 120.6(5) ?
    C30 C29 N7 . . 110.8(4) ?
    C24 C55 C27 . . 119.6(6) ?
    C24 C55 O4 . . 80.3(3) ?
    C27 C55 O4 . . 77.6(4) ?
    C24 C55 H55 . . 120.2 ?
    C27 C55 H55 . . 120.2 ?
    O4 C55 H55 . . 112.3 ?
    C3 O5 C50 . . 117.8(5) ?
    C26 O6 C51 . . 117.9(5) ?
    C35 C40 C39 . . 120.0(6) ?
    C35 C40 H40 . . 120.0 ?
    C39 C40 H40 . . 120.0 ?
    C19 C18 C23 . . 119.8(6) ?
    C19 C18 N4 . . 121.7(6) ?
    C23 C18 N4 . . 118.4(5) ?
    N9 C32 C33 . . 110.8(4) ?
    N9 C32 H32 . . 124.6 ?
    C33 C32 H32 . . 124.6 ?
    C13 C12 C17 . . 121.6(6) ?
    C13 C12 N5 . . 116.7(6) ?
    C17 C12 N5 . . 121.7(6) ?
    C46 C41 C42 . . 120.0(5) ?
    C46 C41 N7 . . 120.6(5) ?
    C42 C41 N7 . . 119.4(5) ?
    C40 C35 C36 . . 119.9(5) ?
    C40 C35 N9 . . 118.9(5) ?
    C36 C35 N9 . . 121.1(5) ?
    C4 C3 C2 . . 119.5(6) ?
    C4 C3 O5 . . 125.0(7) ?
    C2 C3 O5 . . 115.5(6) ?
    C9 C10 C8 . . 107.3(5) ?
    C9 C10 C11 . . 127.3(5) ?
    C8 C10 C11 . . 125.2(5) ?
    C12 C13 C14 . . 119.0(7) ?
    C12 C13 H13 . . 120.5 ?
    C14 C13 H13 . . 120.5 ?
    C15 C16 C17 . . 117.9(8) ?
    C15 C16 H16 . . 121.1 ?
    C17 C16 H16 . . 121.0 ?
    N3 C8 C7 . . 124.2(5) ?
    N3 C8 C10 . . 129.9(5) ?
    C7 C8 C10 . . 105.9(5) ?
    C1 C52 C4 . . 120.5(5) ?
    C1 C52 H52 . . 119.7 ?
    C4 C52 H52 . . 119.7 ?
    C44 C45 C46 . . 119.7(6) ?
    C44 C45 H45 . . 120.2 ?
    C46 C45 H45 . . 120.1 ?
    C18 C19 C20 . . 122.4(7) ?
    C18 C19 H19 . . 118.8 ?
    C20 C19 H19 . . 118.8 ?
    C35 C36 C37 . . 119.4(5) ?
    C35 C36 H36 . . 120.3 ?
    C37 C36 H36 . . 120.3 ?
    N5 C9 C10 . . 109.7(5) ?
    N5 C9 H9 . . 125.1 ?
    C10 C9 H9 . . 125.1 ?
    C39 C38 C37 . . 118.7(6) ?
    C39 C38 H38 . . 120.6 ?
    C37 C38 H38 . . 120.6 ?
    C38 C39 C40 . . 121.3(6) ?
    C38 C39 H39 . . 119.4 ?
    C40 C39 H39 . . 119.3 ?
    C41 C46 C45 . . 119.8(6) ?
    C41 C46 H46 . . 120.1 ?
    C45 C46 H46 . . 120.1 ?
    C44 C43 C42 . . 119.2(6) ?
    C44 C43 H43 . . 120.4 ?
    C42 C43 H43 . . 120.4 ?
    C24 C54 C25 . . 119.7(6) ?
    C24 C54 H54 . . 120.2 ?
    C25 C54 H54 . . 120.2 ?
    C22 C21 C20 . . 124.1(7) ?
    C22 C21 F1 . . 116.8(9) ?
    C20 C21 F1 . . 119.2(9) ?
    C3 C4 C52 . . 119.9(6) ?
    C3 C4 H4 . . 120.0 ?
    C52 C4 H4 . . 120.0 ?
    C41 C42 C43 . . 119.4(6) ?
    C41 C42 H42 . . 120.3 ?
    C43 C42 H42 . . 120.3 ?
    C12 C17 C16 . . 118.8(7) ?
    C12 C17 H17 . . 120.6 ?
    C16 C17 H17 . . 120.6 ?
    C38 C37 C36 . . 120.7(6) ?
    C38 C37 H37 . . 119.7 ?
    C36 C37 H37 . . 119.7 ?
    C43 C44 F2 . . 119.0(7) ?
    C43 C44 C45 . . 121.8(6) ?
    F2 C44 C45 . . 119.1(7) ?
    C26 C27 C55 . . 120.4(6) ?
    C26 C27 H27 . . 119.8 ?
    C55 C27 H27 . . 119.8 ?
    C18 C23 C22 . . 119.2(7) ?
    C18 C23 H23 . . 120.4 ?
    C22 C23 H23 . . 120.4 ?
    C14 C15 C16 . . 122.5(9) ?
    C14 C15 H15 . . 118.8 ?
    C16 C15 H15 . . 118.7 ?
    C53 C2 C3 . . 121.1(6) ?
    C53 C2 H2 . . 119.4 ?
    C3 C2 H2 . . 119.4 ?
    C21 C22 C23 . . 117.4(7) ?
    C21 C22 H22 . . 121.3 ?
    C23 C22 H22 . . 121.3 ?
    C2 C53 C1 . . 118.2(6) ?
    C2 C53 H53 . . 120.9 ?
    C1 C53 H53 . . 120.9 ?
    C15 C14 C13 . . 120.1(8) ?
    C15 C14 H14 . . 119.9 ?
    C13 C14 H14 . . 120.0 ?
    C21 C20 C19 . . 117.1(7) ?
    C21 C20 H20 . . 121.4 ?
    C19 C20 H20 . . 121.4 ?
    O6 C51 H51A . . 109.5 ?
    O6 C51 H51B . . 109.5 ?
    H51A C51 H51B . . 109.5 ?
    O6 C51 H51C . . 109.5 ?
    H51A C51 H51C . . 109.5 ?
    H51B C51 H51C . . 109.5 ?
    O5 C50 H50A . . 109.5 ?
    O5 C50 H50B . . 109.5 ?
    H50A C50 H50B . . 109.5 ?
    O5 C50 H50C . . 109.5 ?
    H50A C50 H50C . . 109.5 ?
    H50B C50 H50C . . 109.5 ?
loop_
    _geom_torsion_atom_site_label_1
    _geom_torsion_atom_site_label_2
    _geom_torsion_atom_site_label_3
    _geom_torsion_atom_site_label_4
    _geom_torsion_site_symmetry_1
    _geom_torsion_site_symmetry_2
    _geom_torsion_site_symmetry_3
    _geom_torsion_site_symmetry_4
    _geom_torsion
    _geom_torsion_publ_flag
    C29 N7 C28 N8 . . . . -8.1(8) ?
    C41 N7 C28 N8 . . . . 178.7(5) ?
    C29 N7 C28 O3 . . . . 172.7(4) ?
    C41 N7 C28 O3 . . . . -0.6(6) ?
    O3 C28 N8 C31 . . . . -176.0(4) ?
    N7 C28 N8 C31 . . . . 4.8(7) ?
    C30 C31 N8 C28 . . . . -0.9(7) ?
    C33 C31 N8 C28 . . . . 176.9(5) ?
    N8 C28 O3 C24 . . . . 8.7(7) ?
    N7 C28 O3 C24 . . . . -172.0(4) ?
    C1 O4 C5 N3 . . . . 14.3(7) ?
    C55 O4 C5 N3 . . . . -75.1(5) ?
    C1 O4 C5 N4 . . . . -164.6(4) ?
    C55 O4 C5 N4 . . . . 106.0(4) ?
    C6 N4 C5 N3 . . . . 1.1(8) ?
    C18 N4 C5 N3 . . . . -175.5(5) ?
    C6 N4 C5 O4 . . . . 179.9(4) ?
    C18 N4 C5 O4 . . . . 3.3(7) ?
    C5 N4 C6 O1 . . . . 177.9(5) ?
    C18 N4 C6 O1 . . . . -5.2(8) ?
    C5 N4 C6 C7 . . . . -0.5(7) ?
    C18 N4 C6 C7 . . . . 176.3(4) ?
    C28 O3 C24 C54 . . . . -74.4(6) ?
    C28 O3 C24 C55 . . . . 109.8(5) ?
    C9 N5 C7 C8 . . . . 0.3(6) ?
    C12 N5 C7 C8 . . . . -175.6(5) ?
    C9 N5 C7 C6 . . . . -177.5(5) ?
    C12 N5 C7 C6 . . . . 6.6(9) ?
    O1 C6 C7 C8 . . . . -177.6(6) ?
    N4 C6 C7 C8 . . . . 0.6(7) ?
    O1 C6 C7 N5 . . . . -0.2(10) ?
    N4 C6 C7 N5 . . . . 178.1(5) ?
    C5 O4 C1 C52 . . . . 107.7(5) ?
    C55 O4 C1 C52 . . . . -169.8(4) ?
    C5 O4 C1 C53 . . . . -74.7(6) ?
    C55 O4 C1 C53 . . . . 7.9(5) ?
    O6 C26 C25 C54 . . . . -179.6(5) ?
    C27 C26 C25 C54 . . . . 0.8(8) ?
    O4 C5 N3 C8 . . . . 179.7(4) ?
    N4 C5 N3 C8 . . . . -1.6(8) ?
    N8 C31 C33 C32 . . . . -177.0(4) ?
    C30 C31 C33 C32 . . . . 1.1(6) ?
    N8 C31 C33 C34 . . . . 3.6(9) ?
    C30 C31 C33 C34 . . . . -178.4(5) ?
    N8 C31 C30 N9 . . . . 176.9(4) ?
    C33 C31 C30 N9 . . . . -1.2(5) ?
    N8 C31 C30 C29 . . . . 0.1(8) ?
    C33 C31 C30 C29 . . . . -178.0(4) ?
    C32 N9 C30 C31 . . . . 0.9(5) ?
    C35 N9 C30 C31 . . . . -173.2(5) ?
    C32 N9 C30 C29 . . . . 177.3(5) ?
    C35 N9 C30 C29 . . . . 3.2(8) ?
    C31 C30 C29 O2 . . . . 178.4(5) ?
    N9 C30 C29 O2 . . . . 2.5(9) ?
    C31 C30 C29 N7 . . . . -2.6(7) ?
    N9 C30 C29 N7 . . . . -178.6(4) ?
    C28 N7 C29 O2 . . . . -174.8(5) ?
    C41 N7 C29 O2 . . . . -1.2(7) ?
    C28 N7 C29 C30 . . . . 6.2(6) ?
    C41 N7 C29 C30 . . . . 179.7(4) ?
    C54 C24 C55 C27 . . . . 1.1(8) ?
    O3 C24 C55 C27 . . . . 176.8(5) ?
    C54 C24 C55 O4 . . . . -68.6(5) ?
    O3 C24 C55 O4 . . . . 107.1(4) ?
    C5 O4 C55 C24 . . . . 34.7(4) ?
    C1 O4 C55 C24 . . . . -82.6(4) ?
    C5 O4 C55 C27 . . . . -88.7(5) ?
    C1 O4 C55 C27 . . . . 154.0(4) ?
    C25 C26 O6 C51 . . . . 5.2(8) ?
    C27 C26 O6 C51 . . . . -175.2(5) ?
    C5 N4 C18 C19 . . . . -84.3(7) ?
    C6 N4 C18 C19 . . . . 98.9(6) ?
    C5 N4 C18 C23 . . . . 99.0(7) ?
    C6 N4 C18 C23 . . . . -77.8(6) ?
    C30 N9 C32 C33 . . . . -0.2(6) ?
    C35 N9 C32 C33 . . . . 174.1(4) ?
    C34 C33 C32 N9 . . . . 178.9(5) ?
    C31 C33 C32 N9 . . . . -0.6(6) ?
    C9 N5 C12 C13 . . . . -73.7(7) ?
    C7 N5 C12 C13 . . . . 101.5(7) ?
    C9 N5 C12 C17 . . . . 108.7(7) ?
    C7 N5 C12 C17 . . . . -76.0(8) ?
    C28 N7 C41 C46 . . . . -79.3(6) ?
    C29 N7 C41 C46 . . . . 107.1(5) ?
    C28 N7 C41 C42 . . . . 99.9(6) ?
    C29 N7 C41 C42 . . . . -73.8(6) ?
    C39 C40 C35 C36 . . . . 0.2(9) ?
    C39 C40 C35 N9 . . . . 178.4(5) ?
    C32 N9 C35 C40 . . . . -58.7(7) ?
    C30 N9 C35 C40 . . . . 114.5(6) ?
    C32 N9 C35 C36 . . . . 119.4(6) ?
    C30 N9 C35 C36 . . . . -67.4(7) ?
    C50 O5 C3 C4 . . . . -1.5(9) ?
    C50 O5 C3 C2 . . . . 179.5(6) ?
    C17 C12 C13 C14 . . . . 2.2(10) ?
    N5 C12 C13 C14 . . . . -175.4(6) ?
    C5 N3 C8 C7 . . . . 1.7(7) ?
    C5 N3 C8 C10 . . . . -176.8(5) ?
    N5 C7 C8 N3 . . . . -179.2(4) ?
    C6 C7 C8 N3 . . . . -1.3(8) ?
    N5 C7 C8 C10 . . . . -0.5(6) ?
    C6 C7 C8 C10 . . . . 177.5(5) ?
    C9 C10 C8 N3 . . . . 179.1(5) ?
    C11 C10 C8 N3 . . . . 3.0(9) ?
    C9 C10 C8 C7 . . . . 0.5(6) ?
    C11 C10 C8 C7 . . . . -175.7(5) ?
    C53 C1 C52 C4 . . . . -0.6(8) ?
    O4 C1 C52 C4 . . . . 177.1(5) ?
    C23 C18 C19 C20 . . . . 2.2(9) ?
    N4 C18 C19 C20 . . . . -174.4(5) ?
    C40 C35 C36 C37 . . . . 0.0(8) ?
    N9 C35 C36 C37 . . . . -178.1(5) ?
    C12 N5 C9 C10 . . . . 176.0(5) ?
    C8 C10 C9 N5 . . . . -0.3(6) ?
    C11 C10 C9 N5 . . . . 175.7(5) ?
    C37 C38 C39 C40 . . . . -0.6(10) ?
    C42 C41 C46 C45 . . . . 3.3(9) ?
    N7 C41 C46 C45 . . . . -177.5(5) ?
    C44 C45 C46 C41 . . . . -1.1(10) ?
    C55 C24 C54 C25 . . . . -2.5(8) ?
    O3 C24 C54 C25 . . . . -178.1(4) ?
    C26 C25 C54 C24 . . . . 1.5(8) ?
    C2 C3 C4 C52 . . . . -3.5(9) ?
    O5 C3 C4 C52 . . . . 177.5(5) ?
    C1 C52 C4 C3 . . . . 2.7(9) ?
    C46 C41 C42 C43 . . . . -2.9(8) ?
    N7 C41 C42 C43 . . . . 177.9(5) ?
    C44 C43 C42 C41 . . . . 0.2(9) ?
    C13 C12 C17 C16 . . . . -1.2(10) ?
    N5 C12 C17 C16 . . . . 176.3(5) ?
    C15 C16 C17 C12 . . . . -0.8(11) ?
    C39 C38 C37 C36 . . . . 0.9(9) ?
    C35 C36 C37 C38 . . . . -0.6(9) ?
    C42 C43 C44 F2 . . . . -178.9(5) ?
    C42 C43 C44 C45 . . . . 2.1(10) ?
    C46 C45 C44 C43 . . . . -1.7(11) ?
    C46 C45 C44 F2 . . . . 179.3(5) ?
    C25 C26 C27 C55 . . . . -2.2(9) ?
    O6 C26 C27 C55 . . . . 178.2(5) ?
    C24 C55 C27 C26 . . . . 1.3(9) ?
    O4 C55 C27 C26 . . . . 72.5(5) ?
    C19 C18 C23 C22 . . . . -2.0(9) ?
    N4 C18 C23 C22 . . . . 174.8(5) ?
    C17 C16 C15 C14 . . . . 1.8(13) ?
    C4 C3 C2 C53 . . . . 2.3(10) ?
    O5 C3 C2 C53 . . . . -178.6(6) ?
    C20 C21 C22 C23 . . . . 1.3(11) ?
    F1 C21 C22 C23 . . . . -177.7(5) ?
    C18 C23 C22 C21 . . . . 0.3(10) ?
    C3 C2 C53 C1 . . . . -0.2(10) ?
    C52 C1 C53 C2 . . . . -0.6(9) ?
    O4 C1 C53 C2 . . . . -178.2(5) ?
    C16 C15 C14 C13 . . . . -0.9(14) ?
    C12 C13 C14 C15 . . . . -1.2(12) ?
    C22 C21 C20 C19 . . . . -1.2(11) ?
    F1 C21 C20 C19 . . . . 177.8(5) ?
    C18 C19 C20 C21 . . . . -0.6(9) ?
loop_
    _geom_hbond_atom_site_label_D
    _geom_hbond_atom_site_label_H
    _geom_hbond_atom_site_label_A
    _geom_hbond_site_symmetry_A
    _geom_hbond_distance_DH
    _geom_hbond_distance_HA
    _geom_hbond_distance_DA
    _geom_hbond_angle_DHA
    C19 H19 O6 . 0.93 2.57 3.421(8) 151.6
    C38 H38 O2 3_568 0.93 2.61 3.405(8) 144.4
    C50 H50B F1 1_556 0.96 2.51 3.407(7) 155.4
    C15 H15 O1 4_646 0.93 2.41 3.201(9) 143.3
data_global
_journal_date_recd_electronic     2008-07-18
_journal_date_accepted     2008-07-30
_journal_name_full     'Acta Crystallographica, Section E'
_journal_year     2008
_journal_volume     64
_journal_issue      9
_journal_page_first     o1680
_journal_page_last     o1680
_journal_paper_category     QO
_journal_coeditor_code     BT2753
_publ_contact_author_name     'Shi-Rong Yan'
_publ_contact_author_address
;
Department of Clinical Laboratory, Shiyan People's Hospital Affiliated to
Yunyang Medical College, Shiyan 442000, People's Republic of China
;
_publ_contact_author_email     sryan940802@yahoo.com.cn
_publ_contact_author_fax     ?
_publ_contact_author_phone     ?
_publ_section_title
;\
3-(4-Fluorophenyl)-2-(4-methoxyphenoxy)-4-oxo-5-phenyl-4,5-dihydro-3<i>H</i>-\
pyrrolo[3,2-<i>d</i>]pyrimidine-7-carbonitrile
;
loop_
    _publ_author_name
    _publ_author_address
    'Guo-Ping Zeng'
;
Department of Clinical Laboratory
Shiyan People's Hospital Affiliated to Yunyang  Medical College
Shiyan 442000
People's Republic of China
and
Department of Chemistry and Life Science, 
Hubei University of Education, Wuhan, 430205, 
People's Republic of China
;
    'Shi-Rong Yan'
;
Department of Clinical Laboratory
Shiyan People's Hospital Affiliated to Yunyang Medical College
Shiyan 442000
People's Republic of China
;
