# Supplementary material for: 3-(4-Fluoro­phen­yl)-2-(4-methoxy­phen­oxy)-4-oxo-5-phenyl-4,5-dihydro-3H-pyrrolo[3,2-d]pyrimidine-7-carbonitrile
Source: Acta Crystallogr Sect E Struct Rep Online. 2008 Aug 6;64(Pt 9):o1680. doi: 10.1107/S1600536808024410 (PMC2960589; doi:10.1107/S1600536808024410)
Supplement: Supplementary file 2 [file e-64-o1680-Isup2.hkl]

# 
# h,k,l, Fc-squared, Fo-squared, sigma(Fo-squared) and status flag 
# 
data_I
_shelx_title ' 080625bm in P-4' 
_shelx_refln_list_code          4 
_shelx_F_calc_maximum      354.38 
_exptl_crystal_F_000      1872.00 
_reflns_d_resolution_high  0.8108 
 
loop_ 
 _symmetry_equiv_pos_as_xyz 
 'x, y, z' 
 '-x, -y, z' 
 'y, -x, -z' 
 '-y, x, -z' 
 
_cell_length_a    17.7893 
_cell_length_b    17.7893 
_cell_length_c    14.3322 
_cell_angle_alpha  90.000 
_cell_angle_beta   90.000 
_cell_angle_gamma  90.000 
 
_shelx_F_squared_multiplier     1.000 
 
loop_ 
 _refln_index_h 
 _refln_index_k 
 _refln_index_l 
 _refln_F_squared_calc 
 _refln_F_squared_meas 
 _refln_F_squared_sigma 
 _refln_observed_status 
  -1   2   0        0.36       13.92      4.76 o 
   1   2   0       86.40      122.62     10.11 o 
   2   2   0    31775.61    31396.70   1203.01 o 
  -2   3   0     3705.97     3497.06    172.62 o 
  -1   3   0     4766.67     5212.35    109.00 o 
   0   3   0     5576.36     5588.57     74.56 o 
   1   3   0    16699.97    17060.63    172.10 o 
   2   3   0     3312.03     3284.21     51.86 o 
   3   3   0    49019.60    48780.13    904.61 o 
  -3   4   0     8846.74     7179.52   1129.00 o 
  -2   4   0     4052.61     4217.99    160.65 o 
  -1   4   0      563.24      559.49     29.41 o 
   0   4   0   125586.27   129632.11    543.44 o 
   1   4   0      671.75      646.05     29.00 o 
   2   4   0    41973.14    43049.67    771.25 o 
   3   4   0     6973.91     6788.15     88.77 o 
   4   4   0     4882.41     4990.72    115.11 o 
  -4   5   0     1251.59     1075.48    190.75 o 
  -3   5   0       80.75       76.93     16.99 o 
  -2   5   0      571.32      477.83     78.95 o 
  -1   5   0       62.39       66.34     15.03 o 
   0   5   0     1564.07     1452.36     70.94 o 
   1   5   0      440.50      440.96     29.27 o 
   2   5   0       46.17       99.28     18.51 o 
   3   5   0    15549.78    16251.52    145.09 o 
   4   5   0      944.94      933.64     38.24 o 
   5   5   0     8254.44     8553.40    271.74 o 
  -5   6   0     3173.28     2592.59    432.85 o 
  -4   6   0     2318.16     2357.41     72.83 o 
  -3   6   0      380.52      337.63     41.14 o 
  -2   6   0     7856.46     8058.67    139.02 o 
  -1   6   0    17060.67    17279.33    302.83 o 
   0   6   0    41051.88    43506.08    708.04 o 
   1   6   0     2618.71     2611.44     65.88 o 
   2   6   0    14630.83    15393.42    247.55 o 
   3   6   0        6.12       10.76     11.93 o 
   4   6   0     1635.78     1665.23     52.29 o 
   5   6   0     1020.03     1032.33     50.16 o 
   6   6   0       96.76      101.94     21.19 o 
  -6   7   0      874.65      878.41     56.48 o 
  -5   7   0      442.06      435.84     43.61 o 
  -4   7   0      212.54      227.28     31.85 o 
  -3   7   0     3428.71     2990.50    653.34 o 
  -2   7   0     1161.14     1099.99     48.08 o 
  -1   7   0     2521.10     2499.06     71.60 o 
   0   7   0     1398.43     1392.46     49.26 o 
   1   7   0       40.51       15.73     12.20 o 
   2   7   0     3988.58     4090.02    103.59 o 
   3   7   0      878.20      876.61     48.90 o 
   4   7   0       30.36       24.23     12.44 o 
   5   7   0      896.51      911.86     47.13 o 
   6   7   0    10243.98     9189.88    639.74 o 
   7   7   0      741.07      816.65     60.04 o 
  -7   8   0     1404.39     1348.43     71.48 o 
  -6   8   0     1033.65      803.45    205.45 o 
  -5   8   0       63.36       59.28     21.63 o 
  -4   8   0      456.58      468.61     45.12 o 
  -3   8   0      329.80      338.75     37.57 o 
  -2   8   0      414.14      425.30     36.17 o 
  -1   8   0     6920.83     7142.79    164.08 o 
   0   8   0      379.78      423.24     32.63 o 
   1   8   0       51.01       63.52     20.05 o 
   2   8   0      350.16      358.10     33.82 o 
   3   8   0      616.48      636.49     44.15 o 
   4   8   0     4276.10     4308.95    127.09 o 
   5   8   0      628.37      629.62     42.40 o 
   6   8   0       32.63       27.39     16.86 o 
   7   8   0       43.84       18.81     17.64 o 
   8   8   0      708.16      740.94     68.48 o 
  -8   9   0      678.03      640.03     61.74 o 
  -7   9   0     1382.55      968.05    264.51 o 
  -6   9   0      719.80      787.23     63.97 o 
  -5   9   0      407.13      399.49     46.24 o 
  -4   9   0       57.30       98.93     32.77 o 
  -3   9   0     1141.83     1062.99     60.77 o 
  -2   9   0     3125.66     3028.29     85.63 o 
  -1   9   0       40.42       66.74     18.27 o 
   0   9   0      116.01      146.79     36.61 o 
   1   9   0       38.93       43.19     17.24 o 
   2   9   0       67.94       49.74     17.20 o 
   3   9   0    11157.52    11388.05    304.63 o 
   4   9   0      260.12      345.58     40.62 o 
   5   9   0      891.85      923.17     63.27 o 
   6   9   0      809.10      796.80     52.19 o 
   7   9   0       63.69       58.42     21.64 o 
   8   9   0       72.73       83.06     27.23 o 
   9   9   0        6.47       18.49     20.06 o 
  -9  10   0      813.80      854.65     98.57 o 
  -8  10   0      145.83      159.46     35.09 o 
  -7  10   0      120.81      126.10     32.16 o 
  -6  10   0      479.36      550.45     58.06 o 
  -5  10   0      106.44      112.08     29.58 o 
  -4  10   0        0.59      -21.74     15.08 o 
  -3  10   0      163.11      171.33     30.38 o 
  -2  10   0     1116.40     1180.93     60.88 o 
  -1  10   0     1920.86     1920.15     64.45 o 
   0  10   0     3297.55     3115.48    142.27 o 
   1  10   0      281.49      269.85     47.78 o 
   2  10   0       94.06       88.27     20.59 o 
   3  10   0      284.61      286.77     34.31 o 
   4  10   0      802.59      880.49     59.28 o 
   5  10   0        0.23       23.56     18.47 o 
   6  10   0      237.76      241.10     39.73 o 
   7  10   0       61.53       98.15     29.70 o 
   8  10   0       55.35       55.17     29.82 o 
   9  10   0     1773.68      979.97    344.86 o 
  10  10   0       77.36       40.17     30.45 o 
 -10  11   0      191.08      130.81     47.12 o 
  -9  11   0       19.67        7.53     28.89 o 
  -8  11   0      582.98      341.34    139.50 o 
  -7  11   0      214.26      294.46     47.72 o 
  -6  11   0        0.07      -16.15     18.67 o 
  -5  11   0      105.94      105.34     29.96 o 
  -4  11   0      179.95      233.81     38.17 o 
  -3  11   0     2334.06     2491.54    117.12 o 
  -2  11   0      949.71      830.99     82.33 o 
  -1  11   0      359.27      350.55     57.39 o 
   0  11   0      828.18      833.32    115.12 o 
   1  11   0      617.82      622.31     72.74 o 
   2  11   0      159.92       98.75     33.93 o 
   3  11   0      505.76      479.13     67.85 o 
   4  11   0        6.75        9.37     24.07 o 
   5  11   0      187.34      289.09     52.64 o 
   6  11   0      485.04      544.21     72.83 o 
   7  11   0        2.27       -3.44     25.36 o 
   8  11   0      193.62      182.55     53.48 o 
   9  11   0        0.00       11.69     33.49 o 
  10  11   0      217.21      177.43     54.34 o 
  11  11   0      522.15      516.03     90.57 o 
 -11  12   0      523.81      532.24    117.14 o 
 -10  12   0       90.98       88.09     50.17 o 
  -9  12   0      118.66      159.28     65.38 o 
  -8  12   0        2.45       22.55     36.21 o 
  -7  12   0      274.67      265.75     55.14 o 
  -6  12   0      259.14      186.52     46.90 o 
  -5  12   0       17.83        7.17     25.17 o 
  -4  12   0      217.16      333.06     58.51 o 
  -3  12   0      906.58      839.55     89.74 o 
  -2  12   0     1157.68     1158.01    116.97 o 
  -1  12   0     1187.46     1128.68     89.09 o 
   0  12   0      390.49      437.42     56.67 o 
   1  12   0      669.27      699.36     81.61 o 
   2  12   0        4.08       17.68     25.97 o 
   3  12   0       76.79       96.23     35.02 o 
   4  12   0        0.67       24.83     27.30 o 
   5  12   0      359.23      342.06     60.51 o 
   6  12   0       44.84       79.73     36.57 o 
   7  12   0        0.16        3.46     30.35 o 
   8  12   0       16.86       36.96     35.95 o 
   9  12   0      199.04      196.04     58.65 o 
  10  12   0       29.59       33.45     38.08 o 
  11  12   0        9.81       22.26     39.82 o 
  12  12   0        8.11       -2.76     43.43 o 
 -12  13   0      994.11     1124.49    224.67 o 
 -11  13   0       14.09      -28.73     40.43 o 
 -10  13   0       13.25       45.20     39.41 o 
  -9  13   0       62.76      103.47     41.65 o 
  -8  13   0     1231.39     1097.95    108.42 o 
  -7  13   0       96.43       94.84     48.50 o 
  -6  13   0     1197.13     1263.35    128.95 o 
  -5  13   0      535.07      329.81    171.87 o 
  -4  13   0        0.17       34.68     33.17 o 
  -3  13   0       14.65       28.96     25.58 o 
  -2  13   0     2083.91     1759.34    119.37 o 
  -1  13   0      783.10      628.87     71.46 o 
   0  13   0        0.72       26.92     25.89 o 
   1  13   0      758.50      810.71     92.22 o 
   2  13   0      104.85       94.11     38.93 o 
   3  13   0       20.59       16.79     30.07 o 
   4  13   0      168.71      234.29     55.02 o 
   5  13   0      322.51      325.69     63.85 o 
   6  13   0        1.63      -14.84     28.44 o 
   7  13   0      144.07      149.26     47.18 o 
   8  13   0        1.39        9.60     32.76 o 
   9  13   0        9.74       13.96     37.85 o 
  10  13   0       98.06       79.87     45.22 o 
  11  13   0      244.53       84.01     51.79 o 
  12  13   0       24.68       54.16     59.37 o 
  13  13   0       19.45       16.59     56.07 o 
 -13  14   0       26.38       87.00     63.33 o 
 -12  14   0       41.51      120.42     66.44 o 
 -11  14   0      150.18      159.53     76.73 o 
 -10  14   0      221.83      232.33     60.30 o 
  -9  14   0       41.24       62.40     41.11 o 
  -8  14   0       12.65       11.17     35.21 o 
  -7  14   0      187.13      173.25     43.57 o 
  -6  14   0      181.95      221.06     46.17 o 
  -5  14   0        5.17      -30.66     25.63 o 
  -4  14   0       26.66       64.30     31.45 o 
  -3  14   0        1.80       17.45     27.48 o 
  -2  14   0      243.50      276.94     52.32 o 
  -1  14   0      346.48      363.19     57.05 o 
   0  14   0       89.26      140.22     39.64 o 
   1  14   0       14.89       12.95     28.30 o 
   2  14   0       84.44        2.25     29.30 o 
   3  14   0      154.51      174.51     48.01 o 
   4  14   0      250.98      287.03     60.16 o 
   5  14   0       97.59      128.18     49.21 o 
   6  14   0       93.78      142.07     45.51 o 
   7  14   0      220.75      261.64     60.50 o 
   8  14   0       32.13        5.30     59.09 o 
   9  14   0      127.15       89.82     48.35 o 
  10  14   0        9.44       33.65     42.42 o 
  11  14   0      340.42      262.41     76.40 o 
  12  14   0      107.12      242.64     88.62 o 
  13  14   0       39.10       95.94     73.15 o 
  14  14   0       25.14       77.40     72.67 o 
 -14  15   0        0.01      -18.92     89.45 o 
 -13  15   0      314.46      169.46     87.04 o 
 -12  15   0       72.47       71.67     74.32 o 
 -11  15   0       40.72       99.43    105.97 o 
 -10  15   0       21.92       59.59     47.64 o 
  -9  15   0      645.55      584.49     90.67 o 
  -8  15   0       76.01      128.45     50.52 o 
  -7  15   0       55.22       92.87     39.68 o 
  -6  15   0        3.25       27.69     32.02 o 
  -5  15   0      348.16      311.45     60.20 o 
  -4  15   0     1195.91     1159.16    102.49 o 
  -3  15   0      139.51      138.59     42.29 o 
  -2  15   0     1192.24      960.58     95.51 o 
  -1  15   0      181.98      165.49     46.29 o 
   0  15   0      395.93      346.06     59.18 o 
   1  15   0      206.42      172.46     46.59 o 
   2  15   0      227.27      229.35     51.68 o 
   3  15   0       51.23       64.86     40.78 o 
   4  15   0       12.15       18.31     35.55 o 
   5  15   0      160.83      144.65     51.46 o 
   6  15   0       23.35       53.95     43.74 o 
   7  15   0       50.30       19.74     40.34 o 
   8  15   0        0.00       18.05     47.40 o 
   9  15   0      321.46      360.95     84.98 o 
  10  15   0       26.04       54.82     48.30 o 
  11  15   0       15.64       -7.32     49.45 o 
  12  15   0        5.08      -52.99     54.31 o 
  13  15   0        8.48       47.82     87.39 o 
  14  15   0       19.89      112.16    116.64 o 
  15  15   0       59.15       30.97    100.81 o 
 -15  16   0        0.27       68.12    126.27 o 
 -14  16   0       11.87       61.93    110.79 o 
 -13  16   0       59.16       24.06     75.42 o 
 -12  16   0        0.01       44.48     63.38 o 
 -11  16   0        3.26       44.38     86.36 o 
 -10  16   0       33.29       46.00     48.17 o 
  -9  16   0        0.86        2.35     44.59 o 
  -8  16   0       61.35       72.42     43.85 o 
  -7  16   0       18.11       68.88     44.92 o 
  -6  16   0      556.54      377.23     80.91 o 
  -5  16   0        1.48       23.36     36.00 o 
  -4  16   0        0.79       41.62     34.87 o 
  -3  16   0       34.37       73.26     38.34 o 
  -2  16   0      651.39      610.45     79.97 o 
  -1  16   0      306.34      285.89     58.65 o 
   0  16   0      177.83      218.97     54.06 o 
   1  16   0       28.92       24.21     38.74 o 
   2  16   0      343.17      372.78     66.98 o 
   3  16   0        6.50       46.30     38.55 o 
   4  16   0      360.90      349.68     75.06 o 
   5  16   0       56.36      179.58     60.15 o 
   6  16   0      213.25      258.45     66.79 o 
   7  16   0        0.10       58.23     48.93 o 
   8  16   0      100.57       75.09     65.99 o 
   9  16   0       32.13       85.91     57.87 o 
  10  16   0       20.98       27.11     51.34 o 
  11  16   0       17.60       34.58     78.28 o 
  12  16   0       31.77       47.82     95.30 o 
  13  16   0       51.41      162.74    143.47 o 
  14  16   0        7.68       22.02    112.85 o 
  15  16   0       26.79      143.13    139.00 o 
 -13  17   0       13.65      107.69    136.93 o 
 -12  17   0       85.33       77.04     82.67 o 
 -11  17   0      118.75       97.50     86.53 o 
 -10  17   0        1.73       93.45     57.72 o 
  -9  17   0        2.92       98.21     49.74 o 
  -8  17   0       14.49       21.84     45.05 o 
  -7  17   0       65.60       39.52     46.03 o 
  -6  17   0       10.96       35.86     40.39 o 
  -5  17   0      151.91      107.30     49.33 o 
  -4  17   0       89.94      150.29     53.90 o 
  -3  17   0      267.22      271.01     60.77 o 
  -2  17   0       12.08       27.45     39.24 o 
  -1  17   0        2.98       24.77     36.65 o 
   0  17   0       21.98       31.92     36.41 o 
   1  17   0        7.34       21.44     38.60 o 
   2  17   0       11.35       24.81     39.92 o 
   3  17   0      180.51      114.30     49.32 o 
   4  17   0      170.41      207.00     57.42 o 
   5  17   0       96.55      137.95     51.91 o 
   6  17   0      141.91      155.32     56.49 o 
   7  17   0        6.06       65.40     65.36 o 
   8  17   0        7.15       50.72     57.64 o 
   9  17   0        0.93      109.85     85.23 o 
  10  17   0      123.43      285.75    111.51 o 
  11  17   0       59.13       90.86     83.75 o 
  12  17   0       92.69      -25.46    105.28 o 
  13  17   0      152.31      340.96    179.94 o 
 -12  18   0        3.38       52.98    128.68 o 
 -11  18   0       18.51       15.19     80.25 o 
 -10  18   0        1.31       40.22     57.34 o 
  -9  18   0        0.01       44.16     53.44 o 
  -8  18   0      140.55       78.22     56.35 o 
  -7  18   0       18.14        6.34     51.45 o 
  -6  18   0      181.68      105.28     49.58 o 
  -5  18   0        5.35       -6.06     38.69 o 
  -4  18   0      126.41      154.52     51.32 o 
  -3  18   0       69.89       73.69     45.32 o 
  -2  18   0       83.53      144.80     53.41 o 
  -1  18   0       50.29       72.15     45.26 o 
   0  18   0       88.49      155.35     51.89 o 
   1  18   0        5.77        9.63     45.09 o 
   2  18   0        2.19      -49.72     42.35 o 
   3  18   0       29.88       44.95     48.14 o 
   4  18   0        5.12       36.71     44.33 o 
   5  18   0       47.34       57.89     49.17 o 
   6  18   0       17.05       43.57     52.17 o 
   7  18   0       12.07       20.83     59.89 o 
   8  18   0        1.37       65.52     63.01 o 
   9  18   0       35.40       36.42     62.42 o 
  10  18   0       40.81      135.87     71.72 o 
  11  18   0      104.45      195.56     85.60 o 
  12  18   0        0.32       89.78     88.28 o 
 -10  19   0        0.10       55.56     66.37 o 
  -9  19   0       72.79       66.99     64.23 o 
  -8  19   0       36.32       60.90     59.50 o 
  -7  19   0       21.27      -15.46     50.47 o 
  -6  19   0       59.37       91.22     59.05 o 
  -5  19   0       11.20       38.45     51.39 o 
  -4  19   0        6.18       98.85     50.00 o 
  -3  19   0        7.08       42.19     48.40 o 
  -2  19   0        1.14       55.71     45.35 o 
  -1  19   0      102.20      156.30     58.75 o 
   0  19   0       40.51       76.50     51.83 o 
   1  19   0        9.03      -12.54     44.32 o 
   2  19   0        0.23       -6.85     45.90 o 
   3  19   0       63.98      104.46     57.98 o 
   4  19   0       11.79       69.48     50.26 o 
   5  19   0       33.87       35.29     69.46 o 
   6  19   0        6.22       23.90     66.34 o 
   7  19   0       30.32       84.82     66.59 o 
   8  19   0       10.60       62.95     64.23 o 
   9  19   0       32.79       44.73     64.08 o 
  10  19   0       74.48       84.34     74.47 o 
  -9  20   0       23.32       28.38     61.83 o 
  -8  20   0        9.42       31.75     60.95 o 
  -7  20   0        1.92       46.19     61.83 o 
  -6  20   0       16.83       47.98     56.20 o 
  -5  20   0       17.56       43.91     54.31 o 
  -4  20   0       96.38      122.51     56.87 o 
  -3  20   0       31.22       56.19     51.93 o 
  -2  20   0       73.70       56.67     55.43 o 
  -1  20   0        6.74       31.03     48.87 o 
   0  20   0       12.30       36.04     48.26 o 
   1  20   0       30.36       68.16     50.01 o 
   2  20   0       15.07       18.50     57.38 o 
   3  20   0        1.42       10.40     54.85 o 
   4  20   0        6.48      -46.89     57.19 o 
   5  20   0       16.90       14.46     63.23 o 
   6  20   0        3.88       69.16     66.38 o 
   7  20   0       34.02       30.01     63.70 o 
   8  20   0       26.29       82.81     73.97 o 
   9  20   0       26.27       98.30     85.18 o 
  -6  21   0        3.41       -9.30     57.48 o 
  -5  21   0       24.69       81.61     69.75 o 
  -4  21   0       50.25       77.64     56.33 o 
  -3  21   0       29.49       80.13     57.66 o 
  -2  21   0      131.77      171.07     65.77 o 
  -1  21   0       15.85       70.71     54.84 o 
   0  21   0       15.77      -18.07     55.68 o 
   1  21   0        0.75       41.31     54.80 o 
   2  21   0        1.95       -0.83     49.72 o 
   3  21   0        6.91       29.05     66.00 o 
   4  21   0        1.49       -3.71     65.07 o 
   5  21   0       28.26       62.13    104.17 o 
   6  21   0       12.73       30.26     69.18 o 
   0   1   1      973.37      845.01     43.40 o 
   1   1   1      924.08      948.54     16.39 o 
  -1   2   1    14546.90    13378.33   1117.72 o 
   0   2   1    10587.92     8833.37    913.94 o 
   1   2   1     1983.03     1502.41    256.10 o 
   2   2   1     2032.59     1466.98    188.61 o 
  -2   3   1     2641.12     2716.17     47.95 o 
  -1   3   1     2414.78     1971.63    173.28 o 
   0   3   1     9120.33     9411.63     73.03 o 
   1   3   1     6334.70     6352.88     58.75 o 
   2   3   1    21268.01    21039.41    474.16 o 
   3   3   1     7392.77     6359.24    583.47 o 
  -3   4   1    30209.13    31175.19    325.94 o 
  -2   4   1    30850.24    26677.96   2532.12 o 
  -1   4   1     9545.04     9596.86     95.02 o 
   0   4   1    35358.73    35534.95    197.57 o 
   1   4   1     6172.43     6194.81     60.55 o 
   2   4   1    43975.55    46353.21    325.23 o 
   3   4   1    15546.29    16533.48    139.73 o 
   4   4   1    13572.62    12340.99    939.26 o 
  -4   5   1     3497.61     3433.70     61.34 o 
  -3   5   1     1541.14     1132.94    188.61 o 
  -2   5   1    13269.78    13630.25    160.91 o 
  -1   5   1      143.61      173.03     12.52 o 
   0   5   1     9679.03     9778.12    136.37 o 
   1   5   1     4745.04     4972.13     69.50 o 
   2   5   1     3627.85     3700.94     61.54 o 
   3   5   1     5256.72     4968.01     55.94 o 
   4   5   1     7923.61     8179.26    100.50 o 
   5   5   1      432.55      438.75     32.99 o 
  -5   6   1      792.79      724.20     71.50 o 
  -4   6   1      431.77      392.29     25.99 o 
  -3   6   1     3982.58     3648.66    133.73 o 
  -2   6   1     5206.43     5180.84     85.02 o 
  -1   6   1     6814.24     7015.18    123.16 o 
   0   6   1    15663.56    15431.27    136.87 o 
   1   6   1      533.24      567.72     30.18 o 
   2   6   1    14346.33    15073.99    124.20 o 
   3   6   1     2033.81     2045.23     43.79 o 
   4   6   1      347.21      355.93     20.98 o 
   5   6   1      316.54      353.78     23.70 o 
   6   6   1      337.87      302.38     33.92 o 
  -6   7   1      199.11      179.96     33.96 o 
  -5   7   1     2340.15     2248.38     86.98 o 
  -4   7   1       18.76       22.33     10.26 o 
  -3   7   1     1357.96     1249.22     38.92 o 
  -2   7   1      588.88      565.38     28.09 o 
  -1   7   1     1924.55     1842.75     49.64 o 
   0   7   1     2618.48     2576.11     57.72 o 
   1   7   1      215.49      199.41     21.04 o 
   2   7   1      592.08      595.71     27.55 o 
   3   7   1     1223.75     1218.09     35.42 o 
   4   7   1       76.97       74.45     11.59 o 
   5   7   1      117.47      110.88     14.87 o 
   6   7   1     2887.47     2273.40    269.27 o 
   7   7   1     2599.29     2072.37    253.97 o 
  -7   8   1      728.22      544.33     73.13 o 
  -6   8   1      253.93      261.93     23.00 o 
  -5   8   1      536.05      529.79     32.02 o 
  -4   8   1       22.06       12.22     10.66 o 
  -3   8   1      367.69      370.33     26.50 o 
  -2   8   1     3675.64     3698.48     73.01 o 
  -1   8   1     1059.42     1099.57     42.65 o 
   0   8   1     2686.56     2656.63     61.94 o 
   1   8   1     1989.26     2030.47     54.57 o 
   2   8   1     6721.24     6571.08    159.90 o 
   3   8   1     2139.15     2214.95     48.01 o 
   4   8   1     1132.21     1128.96     39.94 o 
   5   8   1      578.91      560.12     29.25 o 
   6   8   1     3499.56     3551.91     63.31 o 
   7   8   1       91.54       80.39     15.84 o 
   8   8   1      746.83      648.26     49.94 o 
  -8   9   1      379.42      380.86     28.62 o 
  -7   9   1     1496.79     1501.04     60.65 o 
  -6   9   1      309.77      350.18     30.41 o 
  -5   9   1      274.12      288.45     26.76 o 
  -4   9   1     1447.91     1330.96     45.45 o 
  -3   9   1     1426.68     1438.30     45.80 o 
  -2   9   1      145.98      161.12     18.65 o 
  -1   9   1      164.43      204.20     24.17 o 
   0   9   1      418.30      433.97     31.63 o 
   1   9   1     2081.97     1985.84     56.61 o 
   2   9   1      271.99      316.70     30.84 o 
   3   9   1      728.00      757.51     31.55 o 
   4   9   1      497.45      506.59     30.56 o 
   5   9   1      526.88      552.32     35.56 o 
   6   9   1      619.00      625.63     32.23 o 
   7   9   1       99.09      110.82     18.35 o 
   8   9   1     2259.35     1993.39    111.54 o 
   9   9   1     1073.78     1106.57     54.94 o 
  -9  10   1      104.48      125.68     25.74 o 
  -8  10   1      142.72      135.92     22.71 o 
  -7  10   1      541.24      549.52     40.49 o 
  -6  10   1       72.20       64.26     16.62 o 
  -5  10   1      106.51      102.13     18.79 o 
  -4  10   1       54.78       57.67     15.55 o 
  -3  10   1      170.11      212.01     23.43 o 
  -2  10   1      644.30      707.67     33.95 o 
  -1  10   1     1104.38     1131.25     50.33 o 
   0  10   1     6340.34     6174.52    110.44 o 
   1  10   1      150.35      126.26     20.70 o 
   2  10   1     5101.14     4885.77     94.23 o 
   3  10   1      478.79      560.67     33.41 o 
   4  10   1      720.59      776.99     36.49 o 
   5  10   1       26.35       34.24     15.20 o 
   6  10   1      237.25      250.80     27.75 o 
   7  10   1      135.63      132.91     20.91 o 
   8  10   1      213.21      235.89     29.66 o 
   9  10   1      323.60      287.10     33.41 o 
  10  10   1      117.57      157.66     28.23 o 
 -10  11   1      229.76      234.00     33.90 o 
  -9  11   1      119.99       91.31     23.24 o 
  -8  11   1       14.06       35.80     17.82 o 
  -7  11   1      147.46      158.32     25.41 o 
  -6  11   1      467.92      477.03     37.52 o 
  -5  11   1      348.41      312.20     30.54 o 
  -4  11   1      816.66      664.30     83.01 o 
  -3  11   1      997.75     1005.49     51.91 o 
  -2  11   1     3095.39     3061.20     78.95 o 
  -1  11   1      289.96      261.75     29.00 o 
   0  11   1      377.32      401.98     42.91 o 
   1  11   1      329.25      311.46     38.10 o 
   2  11   1      921.56      863.06     60.59 o 
   3  11   1      833.52      931.47     67.58 o 
   4  11   1      702.46      681.11     51.10 o 
   5  11   1      207.90      196.10     30.56 o 
   6  11   1      158.95      193.39     30.57 o 
   7  11   1      502.58      503.17     48.12 o 
   8  11   1       80.73      122.54     27.74 o 
   9  11   1      289.86      198.24     46.67 o 
  10  11   1      374.97      306.72     45.42 o 
  11  11   1      164.65      197.83     37.33 o 
 -11  12   1       98.44       96.57     33.32 o 
 -10  12   1      341.77      423.56     52.81 o 
  -9  12   1       22.21       15.28     24.08 o 
  -8  12   1      141.52      129.12     28.76 o 
  -7  12   1      421.81      401.21     42.14 o 
  -6  12   1       73.21       90.62     24.75 o 
  -5  12   1      194.57      202.57     31.01 o 
  -4  12   1      740.51      634.66     51.61 o 
  -3  12   1      123.57      134.62     26.54 o 
  -2  12   1     1740.90     1638.95     77.58 o 
  -1  12   1      467.38      398.56     43.67 o 
   0  12   1     1324.19     1322.56     73.25 o 
   1  12   1       14.41       28.70     18.18 o 
   2  12   1      361.69      324.30     40.86 o 
   3  12   1      129.73      137.62     30.55 o 
   4  12   1      248.05      272.06     39.22 o 
   5  12   1       79.11       53.10     24.26 o 
   6  12   1       41.02       28.20     23.06 o 
   7  12   1       32.84       53.25     23.92 o 
   8  12   1      152.88       96.04     30.91 o 
   9  12   1      345.70      342.36     48.47 o 
  10  12   1      218.53      142.41     47.57 o 
  11  12   1      253.15      180.51     43.09 o 
  12  12   1        9.42       25.00     30.90 o 
 -12  13   1       71.53      158.09     50.98 o 
 -11  13   1       19.12       14.93     30.99 o 
 -10  13   1      104.20      104.26     38.10 o 
  -9  13   1      109.96      112.06     35.76 o 
  -8  13   1      203.59      198.76     34.85 o 
  -7  13   1      609.94      605.17     54.10 o 
  -6  13   1      354.89      266.73     49.08 o 
  -5  13   1        0.95        9.49     19.80 o 
  -4  13   1      102.24      114.54     27.81 o 
  -3  13   1      291.91      323.34     40.59 o 
  -2  13   1      448.49      453.39     46.79 o 
  -1  13   1      483.59      457.32     49.52 o 
   0  13   1       36.69       21.79     20.23 o 
   1  13   1       18.46       34.41     21.12 o 
   2  13   1       16.55       18.42     21.83 o 
   3  13   1      598.11      497.68     50.00 o 
   4  13   1       21.64       31.89     20.86 o 
   5  13   1      262.52      246.05     41.37 o 
   6  13   1      155.41      199.64     38.58 o 
   7  13   1      316.81      343.11     48.18 o 
   8  13   1      124.50      151.10     34.88 o 
   9  13   1       85.49      123.74     33.93 o 
  10  13   1      148.56      204.74     43.39 o 
  11  13   1       13.63       19.93     29.39 o 
  12  13   1      113.01      102.45     41.00 o 
  13  13   1       94.07       68.17     57.91 o 
 -13  14   1       78.35       39.39     51.69 o 
 -12  14   1        8.35       16.95     41.77 o 
 -11  14   1      239.15      262.70     62.24 o 
 -10  14   1      159.33      232.05     45.24 o 
  -9  14   1      174.82      151.04     38.88 o 
  -8  14   1      311.09      311.68     46.06 o 
  -7  14   1      195.37      159.81     31.62 o 
  -6  14   1      251.19      227.54     36.43 o 
  -5  14   1       77.35       42.32     22.60 o 
  -4  14   1      323.44      305.84     40.71 o 
  -3  14   1      230.83      254.58     37.84 o 
  -2  14   1      125.94      146.28     30.37 o 
  -1  14   1      436.20      443.13     50.66 o 
   0  14   1      827.24      845.59     68.46 o 
   1  14   1      322.08      432.02     53.02 o 
   2  14   1      425.31      524.25     52.35 o 
   3  14   1      302.15      328.19     43.40 o 
   4  14   1      210.81      222.36     35.52 o 
   5  14   1      125.20      128.89     31.77 o 
   6  14   1      103.52      134.95     36.69 o 
   7  14   1      184.91      138.05     38.63 o 
   8  14   1      271.76      270.23     46.62 o 
   9  14   1       96.48      114.13     36.97 o 
  10  14   1       34.20       33.22     31.12 o 
  11  14   1       19.37       13.02     32.41 o 
  12  14   1       27.24        5.85     47.32 o 
  13  14   1       58.15      140.23     62.09 o 
  14  14   1       48.16        9.34     51.48 o 
 -14  15   1       36.03      -20.87     44.77 o 
 -13  15   1       30.13       77.11     55.92 o 
 -12  15   1       68.44       20.96     49.13 o 
 -11  15   1       60.65       80.75     50.84 o 
 -10  15   1        8.37       44.62     36.80 o 
  -9  15   1       60.47      104.80     40.38 o 
  -8  15   1      558.65      529.81     64.70 o 
  -7  15   1       46.68       48.84     28.80 o 
  -6  15   1       96.32       92.94     30.61 o 
  -5  15   1      688.50      654.60     57.45 o 
  -4  15   1      224.12      209.52     36.30 o 
  -3  15   1      344.62      317.35     42.26 o 
  -2  15   1      321.55      323.86     43.69 o 
  -1  15   1      354.21      305.51     43.31 o 
   0  15   1      533.58      484.24     52.74 o 
   1  15   1      412.30      440.42     50.39 o 
   2  15   1      283.02      326.49     44.27 o 
   3  15   1      285.73      319.97     45.09 o 
   4  15   1      256.90      242.06     40.34 o 
   5  15   1      522.43      496.90     57.82 o 
   6  15   1      548.57      519.67     57.77 o 
   7  15   1       13.37       37.91     29.38 o 
   8  15   1      123.26      125.24     36.27 o 
   9  15   1       56.65       72.16     35.22 o 
  10  15   1       33.23       69.96     41.28 o 
  11  15   1        4.19        8.18     38.22 o 
  12  15   1       22.38       80.48     43.75 o 
  13  15   1      192.88      197.48     64.21 o 
  14  15   1        7.13      -17.21     46.86 o 
  15  15   1       48.79       68.19     58.66 o 
 -14  16   1       25.91      -12.06     54.80 o 
 -13  16   1       14.09       79.98     53.96 o 
 -12  16   1        9.09       79.57     60.44 o 
 -11  16   1       21.30       39.49     72.61 o 
 -10  16   1       14.42       55.40     32.98 o 
  -9  16   1      119.63      114.23     38.57 o 
  -8  16   1       39.15       70.91     39.54 o 
  -7  16   1      180.33      201.33     47.28 o 
  -6  16   1      123.13      139.72     36.99 o 
  -5  16   1      373.45      425.66     54.02 o 
  -4  16   1      137.78      167.09     37.28 o 
  -3  16   1      317.50      352.00     48.90 o 
  -2  16   1       67.98       65.70     27.11 o 
  -1  16   1       26.39       33.71     24.88 o 
   0  16   1       13.13       46.66     23.62 o 
   1  16   1      666.99      644.39     63.18 o 
   2  16   1      190.73      238.44     41.61 o 
   3  16   1       72.74       83.26     31.67 o 
   4  16   1      479.11      482.51     59.85 o 
   5  16   1      509.40      527.12     62.36 o 
   6  16   1       11.67       47.89     30.39 o 
   7  16   1       60.20       87.41     35.14 o 
   8  16   1      239.62      221.50     49.29 o 
   9  16   1       33.17       20.47     39.16 o 
  10  16   1        0.54       31.13     37.73 o 
  11  16   1       95.92       96.20     47.88 o 
  12  16   1      111.41      125.79     49.36 o 
  13  16   1       93.59      150.74     64.55 o 
  14  16   1       15.94       60.24     78.10 o 
 -13  17   1       14.29       50.40     67.35 o 
 -12  17   1       34.99       13.15     58.01 o 
 -11  17   1       35.81       36.65     75.52 o 
 -10  17   1       10.95       22.44     35.96 o 
  -9  17   1       48.97       40.51     37.10 o 
  -8  17   1        9.44       31.92     34.13 o 
  -7  17   1       14.31       43.46     33.00 o 
  -6  17   1      328.94      282.31     43.78 o 
  -5  17   1       31.78       69.85     31.58 o 
  -4  17   1       56.54       90.79     31.56 o 
  -3  17   1      532.23      478.25     54.99 o 
  -2  17   1       15.11       46.15     26.99 o 
  -1  17   1      324.18      260.44     41.52 o 
   0  17   1      137.91      136.67     33.38 o 
   1  17   1        0.59       29.16     28.77 o 
   2  17   1       38.58       76.86     34.54 o 
   3  17   1      157.57      166.36     39.23 o 
   4  17   1       14.99       35.25     31.58 o 
   5  17   1       53.95       71.84     40.86 o 
   6  17   1      123.78       94.28     44.09 o 
   7  17   1       79.07       65.35     39.01 o 
   8  17   1      102.94       75.63     41.49 o 
   9  17   1       21.55       74.66     43.62 o 
  10  17   1       81.53      104.71     49.89 o 
  11  17   1       40.64       68.60     47.47 o 
  12  17   1        0.27      -58.30     58.16 o 
  13  17   1       73.38      102.20     76.40 o 
 -12  18   1        3.01       24.43     63.63 o 
 -11  18   1       13.60       70.18     65.48 o 
 -10  18   1       30.63       49.37     44.03 o 
  -9  18   1       45.37       39.72     41.03 o 
  -8  18   1       77.75      114.02     42.69 o 
  -7  18   1       28.44       59.78     38.18 o 
  -6  18   1       92.16      133.04     39.39 o 
  -5  18   1       14.07       17.08     30.61 o 
  -4  18   1       14.69       23.09     28.64 o 
  -3  18   1      196.12      244.89     44.71 o 
  -2  18   1      144.13      127.80     36.20 o 
  -1  18   1       46.18       89.18     33.18 o 
   0  18   1      114.82      159.88     38.88 o 
   1  18   1       21.14       23.95     31.41 o 
   2  18   1       58.92       84.06     34.83 o 
   3  18   1       16.90        3.72     35.56 o 
   4  18   1       26.24       71.10     41.25 o 
   5  18   1      131.19      118.25     47.36 o 
   6  18   1       12.27        6.34     37.97 o 
   7  18   1       32.43       36.15     41.37 o 
   8  18   1       35.90        9.99     42.94 o 
   9  18   1        7.16       18.81     39.70 o 
  10  18   1        4.76       25.98     55.77 o 
  11  18   1       19.46        1.81     56.21 o 
  12  18   1       38.33       48.89     74.37 o 
 -10  19   1       34.24       40.09     54.22 o 
  -9  19   1       14.43       22.23     41.79 o 
  -8  19   1       22.13       33.54     41.90 o 
  -7  19   1        0.21       21.00     38.15 o 
  -6  19   1       71.17       53.34     38.04 o 
  -5  19   1        6.28       41.02     35.00 o 
  -4  19   1       54.12       79.95     34.62 o 
  -3  19   1       10.14       21.71     33.15 o 
  -2  19   1        6.33       36.51     31.95 o 
  -1  19   1       37.50       53.81     33.93 o 
   0  19   1       36.76       29.74     31.53 o 
   1  19   1       47.49      107.39     40.04 o 
   2  19   1       61.12       95.99     44.49 o 
   3  19   1        8.11       80.28     40.41 o 
   4  19   1       41.79       12.50     37.46 o 
   5  19   1       34.42       39.51     39.43 o 
   6  19   1        5.58        8.42     39.84 o 
   7  19   1       11.55       68.42     43.89 o 
   8  19   1       25.21       33.14     52.11 o 
   9  19   1       13.82       10.95     52.38 o 
  10  19   1        4.85      -13.31     53.09 o 
  -8  20   1       30.10       92.34     46.47 o 
  -7  20   1       18.93       -2.43     40.90 o 
  -6  20   1        7.60       16.36     40.00 o 
  -5  20   1       40.44       72.71     38.56 o 
  -4  20   1       34.97       48.03     35.45 o 
  -3  20   1       12.88       33.19     34.49 o 
  -2  20   1      123.90      120.16     42.93 o 
  -1  20   1       27.42       31.42     38.20 o 
   0  20   1       35.56       54.93     41.06 o 
   1  20   1      103.54       84.70     45.20 o 
   2  20   1       20.97       53.72     39.57 o 
   3  20   1       33.78       14.67     37.85 o 
   4  20   1       10.01       59.38     40.08 o 
   5  20   1       71.10       68.09     42.43 o 
   6  20   1        1.94       18.07     43.79 o 
   7  20   1        5.66       18.74     48.07 o 
   8  20   1       22.56       79.15     50.46 o 
  -6  21   1        9.88      -19.10     46.40 o 
  -5  21   1       13.20       80.76     51.19 o 
  -4  21   1        8.03       17.94     40.78 o 
  -3  21   1       26.06       45.16     44.23 o 
  -2  21   1      172.40      202.84     54.72 o 
  -1  21   1        9.56       27.72     40.46 o 
   0  21   1       51.03       61.86     43.01 o 
   1  21   1        3.02       10.72     39.84 o 
   2  21   1       17.35       42.40     39.86 o 
   3  21   1       13.40       50.31     41.97 o 
   4  21   1        8.51       -6.78     42.94 o 
   5  21   1        6.44       14.31     44.29 o 
   6  21   1       12.12       -1.04     47.66 o 
   0   0   2    19958.46    20566.51    397.04 o 
   0   1   2      584.45      603.35     15.97 o 
   1   1   2     1852.81     1798.38     32.99 o 
  -1   2   2     5623.33     5475.60     52.37 o 
   0   2   2     9807.31    10208.82     69.13 o 
   1   2   2     6835.06     6708.63     69.55 o 
   2   2   2    28478.24    28838.51    163.55 o 
  -2   3   2     3048.78     2969.86     44.56 o 
  -1   3   2     6688.07     6325.87     81.79 o 
   0   3   2    10905.27    10763.01     84.34 o 
   1   3   2     3807.07     3873.03     65.85 o 
   2   3   2     8222.21     8048.98     85.56 o 
   3   3   2     6318.21     6214.83     68.59 o 
  -3   4   2    13585.62    13758.80    149.59 o 
  -2   4   2      619.73      557.07     50.60 o 
  -1   4   2     1034.95      945.39     40.21 o 
   0   4   2      877.51      859.58     63.82 o 
   1   4   2     2070.29     2044.11     41.61 o 
   2   4   2      754.47      710.66     50.70 o 
   3   4   2       22.51       22.64      8.22 o 
   4   4   2     5203.21     4501.98    324.35 o 
  -4   5   2      934.85      792.96     79.07 o 
  -3   5   2     2445.36     2459.60     67.01 o 
  -2   5   2     5126.47     5050.68     66.53 o 
  -1   5   2     1301.23     1206.37     78.03 o 
   0   5   2     2615.95     2560.27     40.79 o 
   1   5   2      547.65      568.22     24.55 o 
   2   5   2      372.84      368.08     22.64 o 
   3   5   2     1832.16     1787.12     42.02 o 
   4   5   2     2703.64     2352.19    214.71 o 
   5   5   2     1501.22     1503.12     50.41 o 
  -5   6   2      685.90      609.51     66.12 o 
  -4   6   2     2813.69     2708.90     85.93 o 
  -3   6   2     4068.98     4104.15     64.22 o 
  -2   6   2       11.90       15.00      8.80 o 
  -1   6   2     2782.75     2810.76    134.89 o 
   0   6   2      719.01      726.59     29.88 o 
   1   6   2      214.07      219.81     16.82 o 
   2   6   2     2286.27     2236.07     48.34 o 
   3   6   2      874.89      919.58     34.10 o 
   4   6   2     2880.83     2963.89     51.94 o 
   5   6   2     4659.07     4568.59     77.73 o 
   6   6   2      122.40      129.28     16.61 o 
  -6   7   2     3072.13     2677.21    187.69 o 
  -5   7   2     4292.87     3952.82    193.07 o 
  -4   7   2     1372.40     1384.12     43.91 o 
  -3   7   2     1394.00     1332.83     50.03 o 
  -2   7   2      656.53      604.17     40.37 o 
  -1   7   2     1698.60     1729.40     45.13 o 
   0   7   2     3484.27     3570.76     63.61 o 
   1   7   2     2538.61     2564.94     63.53 o 
   2   7   2     2779.21     2719.58     54.12 o 
   3   7   2      646.13      632.80     32.92 o 
   4   7   2      637.41      652.54     36.43 o 
   5   7   2      832.26      816.67     33.47 o 
   6   7   2     1768.35     1706.48     48.07 o 
   7   7   2      370.37      376.92     32.38 o 
  -7   8   2      259.65      249.48     23.75 o 
  -6   8   2      603.55      638.34     36.27 o 
  -5   8   2        5.67        7.67     11.12 o 
  -4   8   2     1281.33     1301.75     41.63 o 
  -3   8   2     3489.85     3144.77    185.61 o 
  -2   8   2      208.46      251.53     19.36 o 
  -1   8   2      927.54      961.85     40.00 o 
   0   8   2     2143.49     2089.67     50.01 o 
   1   8   2     1011.86      972.90     46.63 o 
   2   8   2     1781.68     1760.87     57.11 o 
   3   8   2     1346.20     1377.43     44.88 o 
   4   8   2      510.45      504.34     35.11 o 
   5   8   2     4213.93     4245.26     79.73 o 
   6   8   2     2363.19     2334.19     56.07 o 
   7   8   2     1494.80     1482.24     47.08 o 
   8   8   2      515.16      543.06     37.02 o 
  -8   9   2      231.49      225.41     25.70 o 
  -7   9   2      358.70      380.07     30.39 o 
  -6   9   2      151.25      153.32     21.42 o 
  -5   9   2      340.29      356.50     29.22 o 
  -4   9   2       82.43       68.45     14.96 o 
  -3   9   2     3348.25     3483.41     70.61 o 
  -2   9   2     2599.53     2630.73     56.41 o 
  -1   9   2     3801.50     3767.31     73.53 o 
   0   9   2       68.91       91.62     15.89 o 
   1   9   2      270.54      299.28     31.34 o 
   2   9   2     1555.46     1538.66     55.74 o 
   3   9   2      872.67      942.58     40.11 o 
   4   9   2      377.54      344.66     30.44 o 
   5   9   2     1150.37     1130.93     51.19 o 
   6   9   2       10.80       27.45     14.45 o 
   7   9   2      992.23     1021.33     58.26 o 
   8   9   2      919.75      940.74     48.86 o 
   9   9   2       28.97       32.58     16.88 o 
  -9  10   2      265.29      256.51     31.10 o 
  -8  10   2      502.71      500.41     39.57 o 
  -7  10   2       46.28       60.98     16.60 o 
  -6  10   2      514.37      464.41     37.29 o 
  -5  10   2      222.09      198.56     26.48 o 
  -4  10   2      509.08      532.47     37.51 o 
  -3  10   2      102.81      115.22     18.70 o 
  -2  10   2      147.16      126.11     22.59 o 
  -1  10   2      189.01      206.19     26.54 o 
   0  10   2      439.81      429.04     30.10 o 
   1  10   2     2132.74     2068.86     63.96 o 
   2  10   2     1266.60     1240.76     58.68 o 
   3  10   2      648.72      674.67     47.71 o 
   4  10   2      122.54      108.90     20.24 o 
   5  10   2     1140.21     1173.77     53.09 o 
   6  10   2      778.34      799.49     50.59 o 
   7  10   2      201.98      204.87     28.39 o 
   8  10   2      104.47       96.03     20.56 o 
   9  10   2      508.91      481.23     41.94 o 
  10  10   2      175.70      156.08     28.08 o 
 -10  11   2      218.44      222.33     31.68 o 
  -9  11   2      111.28      138.46     25.96 o 
  -8  11   2       35.21       20.64     19.62 o 
  -7  11   2       75.09      119.84     23.96 o 
  -6  11   2      156.48      134.79     28.98 o 
  -5  11   2      141.73      136.85     24.00 o 
  -4  11   2      710.25      702.98     51.00 o 
  -3  11   2      496.43      625.37     47.19 o 
  -2  11   2     1051.13     1088.64     58.24 o 
  -1  11   2      354.69      388.48     33.34 o 
   0  11   2      319.70      315.12     33.81 o 
   1  11   2      738.10      740.38     49.18 o 
   2  11   2      104.05      130.52     23.40 o 
   3  11   2      963.67      890.36     55.76 o 
   4  11   2      317.01      358.28     38.50 o 
   5  11   2       36.32       48.16     19.83 o 
   6  11   2       76.40      112.62     25.16 o 
   7  11   2      237.57      269.59     34.89 o 
   8  11   2      155.45      223.91     32.81 o 
   9  11   2      645.84      355.90    108.02 o 
  10  11   2     1001.63      964.96     67.01 o 
  11  11   2      182.97      171.90     32.53 o 
 -11  12   2      291.87      358.29     50.45 o 
 -10  12   2      624.45      456.82     75.13 o 
  -9  12   2        1.37       10.31     21.05 o 
  -8  12   2        1.62       26.92     21.11 o 
  -7  12   2       99.38       80.55     22.46 o 
  -6  12   2       31.60       53.82     19.67 o 
  -5  12   2      140.65      118.88     25.76 o 
  -4  12   2      534.35      550.07     51.14 o 
  -3  12   2       45.29       42.95     21.25 o 
  -2  12   2       90.66      102.92     26.10 o 
  -1  12   2     1772.26     1790.86     76.02 o 
   0  12   2       47.66       64.65     22.76 o 
   1  12   2      234.81      258.57     36.62 o 
   2  12   2      287.96      305.95     40.84 o 
   3  12   2       17.65       27.09     21.04 o 
   4  12   2      494.64      485.36     52.48 o 
   5  12   2      411.62      517.96     54.38 o 
   6  12   2      559.55      550.58     62.78 o 
   7  12   2       21.98       29.30     22.85 o 
   8  12   2      517.44      497.05     53.37 o 
   9  12   2       33.16       92.38     28.41 o 
  10  12   2      286.37      241.86     38.49 o 
  11  12   2       73.11       92.41     31.13 o 
  12  12   2       40.42       67.34     37.73 o 
 -12  13   2      196.21      206.06     62.45 o 
 -11  13   2       87.49      147.24     39.00 o 
 -10  13   2      348.40      384.65     56.55 o 
  -9  13   2       66.36      113.28     34.28 o 
  -8  13   2      355.42      282.17     45.45 o 
  -7  13   2      233.35      179.98     35.76 o 
  -6  13   2      273.74      240.08     36.08 o 
  -5  13   2      121.08      123.12     28.21 o 
  -4  13   2        8.07       14.49     19.22 o 
  -3  13   2      119.92      129.82     30.53 o 
  -2  13   2      680.87      735.88     62.41 o 
  -1  13   2      331.03      274.37     38.91 o 
   0  13   2       97.33       96.19     27.30 o 
   1  13   2       54.52       88.36     26.50 o 
   2  13   2      445.93      451.29     51.96 o 
   3  13   2      136.51      168.39     33.68 o 
   4  13   2      233.20      233.21     39.35 o 
   5  13   2      103.41      148.70     35.17 o 
   6  13   2      396.39      335.94     45.00 o 
   7  13   2      301.85      281.59     42.77 o 
   8  13   2       91.66      126.98     31.85 o 
   9  13   2      141.63      158.11     36.51 o 
  10  13   2      161.27      193.74     42.83 o 
  11  13   2       65.99       34.00     30.40 o 
  12  13   2      293.62      196.09     52.29 o 
  13  13   2       76.53       54.68     47.37 o 
 -13  14   2       21.88       27.19     44.64 o 
 -12  14   2      107.92      133.91     52.01 o 
 -11  14   2      102.13       76.86     41.29 o 
 -10  14   2       35.07       45.69     30.59 o 
  -9  14   2      186.80      202.97     43.97 o 
  -8  14   2       72.38      100.87     31.31 o 
  -7  14   2      245.88      252.26     41.54 o 
  -6  14   2       64.91       75.04     27.34 o 
  -5  14   2       67.48       71.64     27.39 o 
  -4  14   2       33.86       59.03     25.44 o 
  -3  14   2      388.35      419.59     50.35 o 
  -2  14   2      262.32      240.12     39.29 o 
  -1  14   2      320.44      397.16     49.13 o 
   0  14   2     1565.99     1452.13     86.92 o 
   1  14   2       33.77       59.01     28.48 o 
   2  14   2      442.12      423.68     52.92 o 
   3  14   2      509.98      466.81     55.09 o 
   4  14   2      345.83      331.73     46.18 o 
   5  14   2       54.23       43.17     25.33 o 
   6  14   2       88.96       96.86     30.22 o 
   7  14   2      134.67      164.14     36.56 o 
   8  14   2      123.68      144.56     37.99 o 
   9  14   2      213.32      242.44     45.11 o 
  10  14   2      323.66      317.16     55.29 o 
  11  14   2       25.03       67.18     37.23 o 
  12  14   2      115.80      156.23     53.01 o 
  13  14   2      101.31       91.01     48.74 o 
  14  14   2       11.03       44.20     46.93 o 
 -14  15   2        5.93        7.87     48.83 o 
 -13  15   2        7.27      -25.34     43.25 o 
 -12  15   2       64.05       89.65     51.45 o 
 -11  15   2       79.04       68.19     44.77 o 
 -10  15   2      195.10      226.59     58.21 o 
  -9  15   2      104.29      105.07     42.20 o 
  -8  15   2      119.92      167.15     39.34 o 
  -7  15   2      136.97      122.82     34.81 o 
  -6  15   2      202.97      212.15     38.84 o 
  -5  15   2       42.77       85.38     28.43 o 
  -4  15   2        7.66       30.86     24.55 o 
  -3  15   2      349.07      328.73     43.88 o 
  -2  15   2       29.87       47.25     26.24 o 
  -1  15   2      205.55      252.55     41.60 o 
   0  15   2        6.41       12.19     26.15 o 
   1  15   2      169.59      182.47     39.18 o 
   2  15   2      246.70      271.34     45.93 o 
   3  15   2      208.48      180.97     40.11 o 
   4  15   2       55.67       33.59     27.58 o 
   5  15   2      406.41      338.28     47.66 o 
   6  15   2       60.67       46.37     30.67 o 
   7  15   2        0.69       51.33     33.15 o 
   8  15   2      127.76      109.86     39.08 o 
   9  15   2       28.46       27.36     33.93 o 
  10  15   2      179.32      144.85     44.65 o 
  11  15   2        1.91        1.04     38.37 o 
  12  15   2        1.29       15.47     42.02 o 
  13  15   2       21.80       41.90     48.39 o 
  14  15   2       75.37       82.58     57.08 o 
  15  15   2       80.97      159.78     68.72 o 
 -14  16   2       12.22       17.35     61.65 o 
 -13  16   2       46.48       81.77     63.48 o 
 -12  16   2       11.92       42.16     52.12 o 
 -11  16   2       25.19       19.48     49.23 o 
 -10  16   2       52.79       69.58     45.60 o 
  -9  16   2       48.67       84.00     42.06 o 
  -8  16   2       42.89       43.45     38.56 o 
  -7  16   2        2.20       55.72     31.06 o 
  -6  16   2       56.10       57.04     32.26 o 
  -5  16   2      413.92      313.76     46.51 o 
  -4  16   2      157.28      165.71     36.49 o 
  -3  16   2      245.32      289.14     44.47 o 
  -2  16   2       26.60       30.86     27.90 o 
  -1  16   2      384.58      383.69     55.85 o 
   0  16   2      100.37       42.57     31.27 o 
   1  16   2      341.68      364.42     55.23 o 
   2  16   2       76.03       60.28     36.72 o 
   3  16   2       51.99       90.07     33.98 o 
   4  16   2      405.14      383.54     58.17 o 
   5  16   2       54.95      107.68     37.88 o 
   6  16   2       21.62       42.54     33.02 o 
   7  16   2      342.60      372.80     60.52 o 
   8  16   2       15.57       -1.46     32.46 o 
   9  16   2        9.44       33.07     39.06 o 
  10  16   2       44.33       57.55     40.46 o 
  11  16   2       47.38       50.45     43.83 o 
  12  16   2       17.11        0.12     45.15 o 
  13  16   2       41.12       91.83     56.56 o 
  14  16   2       12.92       41.59     59.70 o 
 -13  17   2        9.53       81.81     70.04 o 
 -12  17   2        9.39       49.70     62.06 o 
 -11  17   2       16.18       81.61     77.36 o 
 -10  17   2       42.82       94.60     59.10 o 
  -9  17   2       35.06       52.62     48.96 o 
  -8  17   2        2.54       74.10     43.67 o 
  -7  17   2        6.40       45.94     37.14 o 
  -6  17   2       68.86       86.99     38.89 o 
  -5  17   2      121.44      106.12     37.56 o 
  -4  17   2       83.62       82.79     36.22 o 
  -3  17   2        6.70       13.27     32.39 o 
  -2  17   2      319.97      280.32     48.24 o 
  -1  17   2      198.03      178.41     41.76 o 
   0  17   2      304.45      222.32     52.09 o 
   1  17   2       32.48       39.45     41.02 o 
   2  17   2      161.15      137.67     41.47 o 
   3  17   2      447.41      500.98     70.36 o 
   4  17   2      116.08      106.86     41.30 o 
   5  17   2      180.02      219.44     50.12 o 
   6  17   2       14.58       58.63     36.60 o 
   7  17   2       90.36      134.75     44.16 o 
   8  17   2        7.08       15.15     36.38 o 
   9  17   2      115.11      131.91     50.03 o 
  10  17   2       84.49      104.69     47.13 o 
  11  17   2       35.89       78.22     49.71 o 
  12  17   2       66.09       64.57     53.76 o 
  13  17   2        1.75       14.38     57.30 o 
 -12  18   2        7.23       13.49     65.62 o 
 -11  18   2       11.80      -30.32     70.72 o 
 -10  18   2       14.35       31.21     48.05 o 
  -9  18   2        0.71       32.91     53.40 o 
  -8  18   2       24.49       -1.16     46.14 o 
  -7  18   2        9.76       16.62     45.77 o 
  -6  18   2       34.54       73.87     45.22 o 
  -5  18   2       25.51       32.84     36.14 o 
  -4  18   2       95.75      100.92     42.15 o 
  -3  18   2       92.80      124.37     43.65 o 
  -2  18   2       77.86       64.28     39.21 o 
  -1  18   2       32.49       46.87     34.42 o 
   0  18   2       35.01      121.75     40.18 o 
   1  18   2       72.77      103.07     42.94 o 
   2  18   2       51.15      108.19     44.22 o 
   3  18   2       18.29       30.47     39.58 o 
   4  18   2       70.68       49.84     42.55 o 
   5  18   2       41.46       67.77     41.06 o 
   6  18   2       12.96       17.60     35.97 o 
   7  18   2       43.55       54.37     43.93 o 
   8  18   2       49.57       57.86     42.65 o 
   9  18   2       17.34       14.40     38.77 o 
  10  18   2        5.69       42.98     46.23 o 
  11  18   2       22.30       26.33     51.64 o 
  12  18   2       57.14       32.54     56.91 o 
 -10  19   2       42.62       92.09     56.45 o 
  -9  19   2       11.49       37.22     47.73 o 
  -8  19   2        5.96       22.72     43.63 o 
  -7  19   2       32.98       74.91     46.50 o 
  -6  19   2       20.53       41.07     39.94 o 
  -5  19   2        6.23       22.80     38.43 o 
  -4  19   2       78.00       72.55     37.36 o 
  -3  19   2        8.92       20.55     35.85 o 
  -2  19   2      103.05      155.67     45.92 o 
  -1  19   2      182.48      206.27     49.23 o 
   0  19   2       39.31      100.80     39.04 o 
   1  19   2      118.67      107.29     43.18 o 
   2  19   2        3.97       53.18     41.07 o 
   3  19   2        8.21       10.43     39.81 o 
   4  19   2       17.20      -23.88     39.44 o 
   5  19   2       12.83       30.52     41.22 o 
   6  19   2       14.18       44.23     41.28 o 
   7  19   2        4.12       -5.63     41.48 o 
   8  19   2       60.25      100.47     47.15 o 
   9  19   2        3.90       24.12     43.05 o 
  10  19   2        5.38       57.50     51.76 o 
  -8  20   2       17.74       38.02     49.66 o 
  -7  20   2        2.02        1.68     51.86 o 
  -6  20   2        7.07       45.66     46.50 o 
  -5  20   2       11.28       37.06     44.44 o 
  -4  20   2       11.84       42.26     40.72 o 
  -3  20   2        5.93       34.58     39.35 o 
  -2  20   2      105.97      167.26     48.85 o 
  -1  20   2       28.30       71.42     40.77 o 
   0  20   2        3.93       29.74     38.32 o 
   1  20   2       41.94       47.23     40.84 o 
   2  20   2       24.47       35.36     37.56 o 
   3  20   2       42.27       89.55     41.59 o 
   4  20   2       13.59       30.44     41.25 o 
   5  20   2        5.34       11.95     40.10 o 
   6  20   2       15.79       -7.56     40.42 o 
   7  20   2        1.75        7.72     44.32 o 
   8  20   2       24.40       24.33     45.00 o 
  -5  21   2       10.07      -10.26     48.19 o 
  -4  21   2       12.06       16.80     47.20 o 
  -3  21   2       16.36       34.30     42.99 o 
  -2  21   2       51.87       95.59     44.89 o 
  -1  21   2       17.44      -11.42     40.63 o 
   0  21   2       38.68       81.62     44.09 o 
   1  21   2        8.97        8.26     40.48 o 
   2  21   2       10.40       49.87     42.14 o 
   3  21   2       34.71       31.23     40.10 o 
   4  21   2       14.34       16.81     40.57 o 
   5  21   2       27.61       28.94     48.10 o 
   0   0   3    32417.16    33982.14    630.83 o 
   0   1   3      783.30      696.29     62.68 o 
   1   1   3     1285.75     1315.34     39.45 o 
  -1   2   3     1004.06     1014.97     25.46 o 
   0   2   3     4469.65     4451.26     62.19 o 
   1   2   3     2374.83     2378.85     53.90 o 
   2   2   3     1802.06     1789.66     32.97 o 
  -2   3   3     5581.59     5480.32     66.61 o 
  -1   3   3      339.31      335.61     18.90 o 
   0   3   3    11515.89    11788.99    122.21 o 
   1   3   3     5162.88     4021.27    534.52 o 
   2   3   3     5410.05     5170.35     71.44 o 
   3   3   3     3497.76     3511.87     55.72 o 
  -3   4   3     8239.92     8233.16     88.45 o 
  -2   4   3      501.69      511.43     24.11 o 
  -1   4   3     3442.11     3473.06     53.21 o 
   0   4   3     1775.38     1717.50     35.75 o 
   1   4   3     1112.39      959.96     83.75 o 
   2   4   3     3058.75     2965.32     51.33 o 
   3   4   3     1871.39     1850.68     41.42 o 
   4   4   3     2266.62     2293.29     50.93 o 
  -4   5   3     1944.89     1923.25     47.67 o 
  -3   5   3     3711.58     3617.76     62.14 o 
  -2   5   3     2260.04     2205.55     49.08 o 
  -1   5   3     7325.15     6392.15    490.45 o 
   0   5   3      290.89      279.86     27.82 o 
   1   5   3     1299.63     1116.34     99.97 o 
   2   5   3      117.99      100.03     15.58 o 
   3   5   3     1277.74     1227.82     51.38 o 
   4   5   3     1598.95     1576.95     47.11 o 
   5   5   3     1038.70     1013.37     38.63 o 
  -5   6   3     2424.62     2424.49     58.24 o 
  -4   6   3      646.38      726.45     36.72 o 
  -3   6   3     2125.14     1915.47    139.89 o 
  -2   6   3      128.93      156.08     17.73 o 
  -1   6   3     1758.14     1719.69     41.41 o 
   0   6   3      434.58      398.01     32.96 o 
   1   6   3      206.16      216.54     20.27 o 
   2   6   3      774.68      841.36     34.01 o 
   3   6   3      933.59      958.02     39.16 o 
   4   6   3      140.27      118.07     20.99 o 
   5   6   3     1183.75     1093.14     73.21 o 
   6   6   3      815.45      785.96     62.62 o 
  -6   7   3       94.78      103.73     18.70 o 
  -5   7   3     1022.80      940.94     77.43 o 
  -4   7   3      525.64      546.91     33.03 o 
  -3   7   3     1244.62     1284.78     41.47 o 
  -2   7   3      436.58      426.25     27.93 o 
  -1   7   3     4880.16     5068.79     85.63 o 
   0   7   3       34.29       45.47     11.07 o 
   1   7   3     4610.55     4489.55     71.93 o 
   2   7   3       51.52       53.12     12.05 o 
   3   7   3     2904.75     2820.96     62.48 o 
   4   7   3      100.95      129.15     19.21 o 
   5   7   3      142.27      141.87     17.15 o 
   6   7   3     4571.87     3839.96    287.98 o 
   7   7   3      656.20      677.27     38.07 o 
  -7   8   3     1413.41     1378.32     49.71 o 
  -6   8   3       66.23       52.53     16.15 o 
  -5   8   3     1214.30     1236.40     47.54 o 
  -4   8   3      956.38      928.29     41.65 o 
  -3   8   3      475.12      530.17     34.06 o 
  -2   8   3      493.23      479.50     29.61 o 
  -1   8   3       49.20       67.35     12.94 o 
   0   8   3     1287.07     1252.11     42.99 o 
   1   8   3     1344.28     1293.22     51.48 o 
   2   8   3      378.21      360.10     27.14 o 
   3   8   3      276.72      276.65     25.89 o 
   4   8   3      466.36      515.57     35.77 o 
   5   8   3     1008.37     1068.40     48.86 o 
   6   8   3      196.64      230.91     22.49 o 
   7   8   3       38.66       34.68     15.67 o 
   8   8   3      842.16      776.37     85.20 o 
  -8   9   3       71.29       67.04     19.00 o 
  -7   9   3        4.47        8.74     13.34 o 
  -6   9   3       47.43       51.19     16.94 o 
  -5   9   3     2050.00     2023.80     59.88 o 
  -4   9   3      494.99      538.62     36.82 o 
  -3   9   3      572.63      609.04     36.00 o 
  -2   9   3     1795.23     1621.29    109.35 o 
  -1   9   3      403.78      421.28     33.66 o 
   0   9   3     1140.73     1174.90     45.58 o 
   1   9   3      315.99      313.75     33.20 o 
   2   9   3      731.74      752.36     46.69 o 
   3   9   3     1748.80     1680.26     51.18 o 
   4   9   3      961.79      927.25     45.42 o 
   5   9   3      213.19      237.43     27.91 o 
   6   9   3      104.64       94.73     19.59 o 
   7   9   3      259.95      295.20     31.08 o 
   8   9   3      751.60      766.56     49.47 o 
   9   9   3       81.79       61.24     20.17 o 
  -9  10   3      120.29      126.67     24.79 o 
  -8  10   3        7.01       27.08     16.41 o 
  -7  10   3      559.65      580.94     42.77 o 
  -6  10   3      441.82      435.25     35.53 o 
  -5  10   3      240.59      228.18     25.29 o 
  -4  10   3      112.71      128.18     19.20 o 
  -3  10   3      812.39      778.53     65.32 o 
  -2  10   3       33.18       33.97     15.43 o 
  -1  10   3      932.94      958.62     47.88 o 
   0  10   3      343.03      364.66     30.46 o 
   1  10   3      951.01      885.95     54.85 o 
   2  10   3     1027.69     1086.88     57.27 o 
   3  10   3      139.12      159.70     26.53 o 
   4  10   3     1165.82     1150.29     61.25 o 
   5  10   3      952.51     1049.59     61.23 o 
   6  10   3       24.32       23.97     17.87 o 
   7  10   3      619.13      628.47     48.34 o 
   8  10   3       69.83       55.71     20.03 o 
   9  10   3      745.10      750.52     52.29 o 
  10  10   3      230.12      233.65     30.70 o 
 -10  11   3      145.27      149.90     30.31 o 
  -9  11   3      132.17      112.20     25.17 o 
  -8  11   3      127.84      170.42     30.09 o 
  -7  11   3       44.04       56.36     20.02 o 
  -6  11   3      353.98      350.99     38.19 o 
  -5  11   3       67.65       79.48     21.70 o 
  -4  11   3      460.83      449.60     40.08 o 
  -3  11   3      547.52      458.28     60.63 o 
  -2  11   3      117.84       93.95     21.90 o 
  -1  11   3       46.49       57.68     20.20 o 
   0  11   3       24.98       18.25     15.91 o 
   1  11   3       29.54       44.49     17.46 o 
   2  11   3      497.88      494.73     44.65 o 
   3  11   3      178.78      202.65     30.52 o 
   4  11   3      201.04      201.49     31.88 o 
   5  11   3       32.95       57.61     21.40 o 
   6  11   3     1637.24     1684.62     73.65 o 
   7  11   3      209.92      205.55     32.43 o 
   8  11   3      405.03      436.28     47.30 o 
   9  11   3       14.41       16.87     19.20 o 
  10  11   3       17.96        1.19     22.93 o 
  11  11   3      210.12      153.16     55.26 o 
 -11  12   3       89.46       82.20     35.36 o 
 -10  12   3        6.04       33.04     27.92 o 
  -9  12   3      450.29      435.75     47.29 o 
  -8  12   3       15.36        9.39     20.02 o 
  -7  12   3       68.83       63.94     23.74 o 
  -6  12   3      730.67      726.30     52.09 o 
  -5  12   3       50.85       54.32     21.30 o 
  -4  12   3      267.82      230.24     33.91 o 
  -3  12   3       45.86       67.37     23.68 o 
  -2  12   3       60.76       55.39     21.46 o 
  -1  12   3      101.87       88.27     26.59 o 
   0  12   3      205.94      193.51     35.36 o 
   1  12   3      686.71      668.21     59.75 o 
   2  12   3      355.38      414.20     48.51 o 
   3  12   3      206.61      209.36     35.09 o 
   4  12   3      271.92      344.32     44.79 o 
   5  12   3      188.02      231.55     37.00 o 
   6  12   3       74.48       83.50     27.69 o 
   7  12   3      341.14      367.43     47.29 o 
   8  12   3      196.57      169.69     51.40 o 
   9  12   3      107.67      162.32     37.11 o 
  10  12   3      201.50      276.52     47.42 o 
  11  12   3      262.92      276.27     57.25 o 
  12  12   3       22.20       36.77     36.90 o 
 -12  13   3       42.69       80.09     43.68 o 
 -11  13   3       11.02        9.88     30.62 o 
 -10  13   3       33.82       27.53     31.48 o 
  -9  13   3      593.64      521.18     55.58 o 
  -8  13   3      124.87      124.93     31.98 o 
  -7  13   3      175.74      183.46     36.51 o 
  -6  13   3      192.27      177.85     31.91 o 
  -5  13   3      136.60      111.85     37.21 o 
  -4  13   3      139.07      146.18     35.30 o 
  -3  13   3       67.38       38.61     25.77 o 
  -2  13   3      431.01      415.98     51.42 o 
  -1  13   3       49.16       66.67     25.69 o 
   0  13   3       13.80       27.43     22.74 o 
   1  13   3      280.65      293.83     43.21 o 
   2  13   3      494.76      500.58     55.26 o 
   3  13   3       10.75       28.96     22.78 o 
   4  13   3      169.55      141.85     31.13 o 
   5  13   3      104.30      138.88     32.45 o 
   6  13   3      450.68      443.67     60.69 o 
   7  13   3      387.38      470.70     63.70 o 
   8  13   3       97.58      131.46     34.56 o 
   9  13   3      156.39      147.23     38.78 o 
  10  13   3      204.33      156.11     44.64 o 
  11  13   3       48.81       18.32     34.27 o 
  12  13   3       99.19       98.89     46.85 o 
  13  13   3       32.79       63.39     44.70 o 
 -13  14   3       69.17      112.74     56.50 o 
 -12  14   3       86.36       96.00     47.31 o 
 -11  14   3       54.43       91.97     44.98 o 
 -10  14   3       39.14      -19.76     44.10 o 
  -9  14   3      142.53      147.61     42.30 o 
  -8  14   3      107.14      111.36     35.25 o 
  -7  14   3       54.38       58.52     29.24 o 
  -6  14   3       81.82      106.43     30.17 o 
  -5  14   3      193.43      240.01     39.78 o 
  -4  14   3      148.17      141.27     34.64 o 
  -3  14   3        9.26        6.25     24.63 o 
  -2  14   3      348.26      380.97     50.97 o 
  -1  14   3        6.70       38.78     24.88 o 
   0  14   3       55.16       45.59     25.15 o 
   1  14   3      174.72      201.51     38.91 o 
   2  14   3      527.75      514.03     56.43 o 
   3  14   3      228.34      256.77     42.52 o 
   4  14   3      200.85      241.06     46.30 o 
   5  14   3      718.76      746.02     78.72 o 
   6  14   3       57.27       75.15     34.80 o 
   7  14   3       86.63       62.70     37.49 o 
   8  14   3       77.84       56.86     32.44 o 
   9  14   3       17.56       54.96     32.83 o 
  10  14   3       70.16       64.88     36.52 o 
  11  14   3       73.95      114.17     47.92 o 
  12  14   3       44.73      109.35     49.80 o 
  13  14   3       15.74       -4.36     43.90 o 
  14  14   3       33.69       20.31     49.93 o 
 -14  15   3        1.94       57.64     58.47 o 
 -13  15   3       11.59       -1.81     44.46 o 
 -12  15   3       50.56       59.97     59.44 o 
 -11  15   3        5.45      -19.49     40.36 o 
 -10  15   3       53.89       84.27     49.21 o 
  -9  15   3      136.36      114.87     46.65 o 
  -8  15   3       67.57      103.16     37.58 o 
  -7  15   3      224.35      186.65     41.86 o 
  -6  15   3      459.96      327.31     58.70 o 
  -5  15   3       35.21       37.11     28.41 o 
  -4  15   3       29.68       64.37     32.47 o 
  -3  15   3       23.99       46.64     29.46 o 
  -2  15   3      122.77      146.76     37.31 o 
  -1  15   3      294.76      295.81     49.12 o 
   0  15   3      177.48      236.53     44.70 o 
   1  15   3       30.76       61.17     29.57 o 
   2  15   3       29.31       30.08     29.13 o 
   3  15   3      171.78      217.66     48.04 o 
   4  15   3      107.44      125.88     39.94 o 
   5  15   3      273.74      264.26     53.49 o 
   6  15   3     1587.38     1463.89    126.88 o 
   7  15   3      184.57      194.60     43.77 o 
   8  15   3      295.12      330.07     54.73 o 
   9  15   3       32.36       70.82     36.07 o 
  10  15   3       68.76       55.92     37.21 o 
  11  15   3       30.37       60.80     44.77 o 
  12  15   3       10.56      -31.85     42.96 o 
  13  15   3        6.77      -26.10     47.43 o 
  14  15   3       23.21       21.55     50.77 o 
  15  15   3       15.08        1.75     57.06 o 
 -14  16   3        4.47       28.41     67.09 o 
 -13  16   3        0.69       12.70     59.91 o 
 -12  16   3       19.31       29.75     55.99 o 
 -11  16   3       28.22       51.87     51.70 o 
 -10  16   3       20.97        2.37     46.28 o 
  -9  16   3       60.81       65.42     42.51 o 
  -8  16   3       44.91       95.97     42.40 o 
  -7  16   3       71.96       86.36     37.09 o 
  -6  16   3      261.22      285.99     53.45 o 
  -5  16   3      108.32      142.73     37.04 o 
  -4  16   3       73.81       77.69     32.78 o 
  -3  16   3      470.85      364.21     57.11 o 
  -2  16   3      122.91      107.25     37.25 o 
  -1  16   3      107.80       85.48     32.32 o 
   0  16   3      275.29      251.06     50.84 o 
   1  16   3        3.95       20.92     31.43 o 
   2  16   3       62.03       73.49     36.46 o 
   3  16   3       51.70       79.50     38.19 o 
   4  16   3      182.08      206.52     49.09 o 
   5  16   3      188.52      228.49     55.95 o 
   6  16   3       33.30       27.60     31.95 o 
   7  16   3       30.77       60.59     35.25 o 
   8  16   3       25.45       30.71     35.83 o 
   9  16   3       44.23       32.72     38.79 o 
  10  16   3      117.47      138.68     45.40 o 
  11  16   3       12.34       57.33     46.58 o 
  12  16   3        2.89       79.06     50.40 o 
  13  16   3       12.66       77.31     58.45 o 
  14  16   3       55.71      161.82     69.67 o 
 -13  17   3        4.19       54.27     68.68 o 
 -12  17   3       13.08       15.77     61.54 o 
 -11  17   3        9.38       42.41     54.05 o 
 -10  17   3        0.40      -12.78     46.09 o 
  -9  17   3        0.44       18.68     45.95 o 
  -8  17   3       68.12      110.67     52.16 o 
  -7  17   3        2.33        6.74     37.26 o 
  -6  17   3       30.49       86.90     40.86 o 
  -5  17   3       40.61       93.76     36.89 o 
  -4  17   3       68.95       62.74     33.96 o 
  -3  17   3       34.38       36.27     34.81 o 
  -2  17   3       41.50       63.99     40.26 o 
  -1  17   3        5.05       17.57     36.45 o 
   0  17   3       27.06       -3.19     32.89 o 
   1  17   3       22.43       34.50     37.22 o 
   2  17   3      530.83      571.27     78.58 o 
   3  17   3       52.85       77.56     40.90 o 
   4  17   3      226.17      224.25     59.37 o 
   5  17   3      187.00      203.45     49.71 o 
   6  17   3      240.68      203.07     46.90 o 
   7  17   3        1.53       12.39     37.60 o 
   8  17   3       24.36       80.65     39.34 o 
   9  17   3       16.99       -6.36     40.87 o 
  10  17   3       55.60       83.49     46.37 o 
  11  17   3       37.73       93.46     52.97 o 
  12  17   3       44.42       21.95     53.91 o 
  13  17   3       13.53       45.92     51.98 o 
 -11  18   3        7.34       23.92     77.48 o 
 -10  18   3       35.62       38.84     57.80 o 
  -9  18   3        1.32       10.96     48.91 o 
  -8  18   3        7.73       30.47     45.58 o 
  -7  18   3        4.63       11.77     39.93 o 
  -6  18   3       15.44       30.86     37.51 o 
  -5  18   3       40.58       15.38     40.86 o 
  -4  18   3       30.66       75.03     39.54 o 
  -3  18   3      120.91       83.39     42.73 o 
  -2  18   3      149.22      111.54     42.53 o 
  -1  18   3       28.23       68.99     46.08 o 
   0  18   3       10.16       21.51     38.95 o 
   1  18   3       87.56      102.84     45.08 o 
   2  18   3       16.24        3.63     44.42 o 
   3  18   3       42.41       35.22     38.10 o 
   4  18   3      108.38      120.21     43.13 o 
   5  18   3        7.27       62.65     39.24 o 
   6  18   3      121.77      139.35     49.76 o 
   7  18   3       63.05       83.07     45.29 o 
   8  18   3       81.20      135.09     45.35 o 
   9  18   3        8.36       -9.05     41.23 o 
  10  18   3       22.69       43.90     45.61 o 
  11  18   3       22.43        1.99     52.13 o 
 -10  19   3       30.08       26.61     59.39 o 
  -9  19   3        1.05      -34.68     54.92 o 
  -8  19   3        6.28       37.76     60.34 o 
  -7  19   3        9.74      -36.43     53.72 o 
  -6  19   3       26.67        2.46     49.66 o 
  -5  19   3        7.89       35.93     46.61 o 
  -4  19   3       19.20       35.20     41.70 o 
  -3  19   3       13.24       71.30     45.05 o 
  -2  19   3       27.03       29.03     42.93 o 
  -1  19   3       59.28       45.34     45.28 o 
   0  19   3       95.02      108.00     57.64 o 
   1  19   3       31.47       67.41     52.90 o 
   2  19   3        5.68       43.51     43.94 o 
   3  19   3       38.77       89.07     44.24 o 
   4  19   3       79.51       46.53     42.24 o 
   5  19   3        3.79       15.28     37.99 o 
   6  19   3        8.61       39.57     41.53 o 
   7  19   3        9.60      -12.04     40.82 o 
   8  19   3        9.60       19.05     41.80 o 
   9  19   3       16.60      -43.38     42.16 o 
  10  19   3        6.48        5.92     45.41 o 
  -8  20   3        6.70      -55.47     60.17 o 
  -7  20   3        3.51       14.98     66.76 o 
  -6  20   3       11.49       52.23     60.39 o 
  -5  20   3        6.54       21.04     56.10 o 
  -4  20   3        7.13        7.75     48.91 o 
  -3  20   3       15.68       39.68     47.76 o 
  -2  20   3        3.57       49.54     45.75 o 
  -1  20   3       42.54      102.69     42.80 o 
   0  20   3       29.24       52.30     40.06 o 
   1  20   3       27.66       71.68     44.22 o 
   2  20   3       18.02       12.14     40.64 o 
   3  20   3       21.85       13.49     39.18 o 
   4  20   3       15.83       25.26     42.63 o 
   5  20   3       70.37       61.63     45.41 o 
   6  20   3        1.68       46.63     44.69 o 
   7  20   3        0.08       21.16     43.80 o 
   8  20   3        8.35       34.44     47.51 o 
  -5  21   3       32.33       59.56     54.54 o 
  -4  21   3       24.10       72.82     47.35 o 
  -3  21   3       24.71       62.77     44.59 o 
  -2  21   3        7.00       38.85     43.73 o 
  -1  21   3       45.50       57.05     42.95 o 
   0  21   3        7.75       20.83     39.26 o 
   1  21   3       20.88       -3.07     39.35 o 
   2  21   3       40.57        2.50     41.24 o 
   3  21   3       14.04       48.61     42.70 o 
   4  21   3        3.06        2.57     43.46 o 
   5  21   3       38.04       67.44     49.12 o 
   0   0   4     7573.05     8075.10    272.15 o 
   0   1   4      260.07      269.60     18.71 o 
   1   1   4      954.99      820.42     75.16 o 
  -1   2   4      396.87      384.97     20.72 o 
   0   2   4     9935.66    10162.34    126.06 o 
   1   2   4      983.99      981.67     27.06 o 
   2   2   4       13.40       21.13      7.56 o 
  -2   3   4      868.66      815.05     27.96 o 
  -1   3   4     2673.01     2650.01     47.36 o 
   0   3   4     4275.74     4305.25     57.20 o 
   1   3   4     1756.86     1746.48     47.27 o 
   2   3   4     5358.40     5335.63     84.75 o 
   3   3   4       18.38       48.41     10.45 o 
  -3   4   4     2760.00     2696.74     52.70 o 
  -2   4   4     2293.66     2220.23     46.95 o 
  -1   4   4     3025.73     3059.17     53.49 o 
   0   4   4      269.51      288.91     19.09 o 
   1   4   4      867.78      840.94     36.96 o 
   2   4   4     2697.51     2432.36     82.01 o 
   3   4   4     2997.70     2980.43     52.49 o 
   4   4   4     1870.39     1862.08     45.35 o 
  -4   5   4      271.61      296.85     24.55 o 
  -3   5   4     2050.12     2100.56     49.60 o 
  -2   5   4     1715.65     1681.69     43.21 o 
  -1   5   4     2102.24     2054.46     46.13 o 
   0   5   4     1797.90     1848.54     42.05 o 
   1   5   4     4458.04     4419.47     69.82 o 
   2   5   4      941.08      937.57     31.58 o 
   3   5   4     6860.52     6816.20     86.88 o 
   4   5   4     1366.44     1356.40     40.46 o 
   5   5   4     1136.29     1188.69     40.90 o 
  -5   6   4     1327.51     1338.50     45.77 o 
  -4   6   4      987.95      987.25     40.56 o 
  -3   6   4     3598.58     3532.82     67.21 o 
  -2   6   4      106.67      127.83     17.11 o 
  -1   6   4     2622.65     2645.92     69.80 o 
   0   6   4      152.27      162.19     17.19 o 
   1   6   4      718.65      584.76     77.43 o 
   2   6   4     2335.98     2218.28     52.18 o 
   3   6   4     1800.23     1875.04     49.52 o 
   4   6   4      175.09      175.79     19.70 o 
   5   6   4      514.08      527.96     33.10 o 
   6   6   4     1107.90     1111.70     45.31 o 
  -6   7   4     1554.77     1491.88     51.27 o 
  -5   7   4      905.73      938.06     45.54 o 
  -4   7   4      373.74      425.57     31.93 o 
  -3   7   4      262.05      277.21     23.60 o 
  -2   7   4     2238.67     2010.11    130.73 o 
  -1   7   4        8.05       33.18     11.67 o 
   0   7   4      726.23      747.73     32.53 o 
   1   7   4      383.80      365.01     30.49 o 
   2   7   4      184.52      194.85     21.25 o 
   3   7   4      222.03      201.71     31.39 o 
   4   7   4      988.89      946.86     82.01 o 
   5   7   4      627.05      580.66     51.94 o 
   6   7   4      121.08      100.41     17.82 o 
   7   7   4       80.04       79.40     17.42 o 
  -7   8   4       63.85       83.19     19.45 o 
  -6   8   4       56.57       59.67     17.67 o 
  -5   8   4      892.77      878.81     53.32 o 
  -4   8   4      521.20      533.74     42.95 o 
  -3   8   4      892.40      947.26     42.78 o 
  -2   8   4      798.73      896.13     39.10 o 
  -1   8   4      412.15      422.33     29.06 o 
   0   8   4     1447.90     1258.67     88.03 o 
   1   8   4     1324.21     1307.26     45.13 o 
   2   8   4      507.34      499.33     32.83 o 
   3   8   4        6.17       18.52     11.95 o 
   4   8   4      434.44      453.76     34.49 o 
   5   8   4      786.30      812.79     50.11 o 
   6   8   4      146.27      153.79     25.31 o 
   7   8   4      860.07      875.33     48.38 o 
   8   8   4      208.48      222.75     27.62 o 
  -8   9   4      292.06      276.04     31.63 o 
  -7   9   4      489.92      487.88     41.16 o 
  -6   9   4      591.60      554.87     63.86 o 
  -5   9   4      329.42      330.79     31.13 o 
  -4   9   4      215.18      258.81     27.69 o 
  -3   9   4      627.17      597.09     37.14 o 
  -2   9   4     1227.82     1334.65     46.84 o 
  -1   9   4      498.03      554.80     32.23 o 
   0   9   4      237.78      307.46     27.62 o 
   1   9   4      624.14      626.20     35.75 o 
   2   9   4      431.35      447.31     32.37 o 
   3   9   4     1013.80     1013.44     46.31 o 
   4   9   4       96.44       85.85     17.96 o 
   5   9   4      394.17      435.90     36.93 o 
   6   9   4      311.82      347.29     34.57 o 
   7   9   4      599.82      591.14     42.53 o 
   8   9   4      353.23      290.29     35.79 o 
   9   9   4      422.67      404.88     38.56 o 
  -9  10   4      391.61      403.80     43.86 o 
  -8  10   4      877.38      569.32    117.57 o 
  -7  10   4      547.64      545.79     42.45 o 
  -6  10   4       58.65       73.80     19.42 o 
  -5  10   4      198.17      191.59     26.81 o 
  -4  10   4      269.87      278.58     29.79 o 
  -3  10   4      884.49      930.16     52.24 o 
  -2  10   4      131.16      144.43     24.41 o 
  -1  10   4      436.86      364.34     50.69 o 
   0  10   4      346.47      392.45     39.62 o 
   1  10   4      222.10      215.50     30.07 o 
   2  10   4        2.60       16.57     15.55 o 
   3  10   4      139.44      127.15     24.99 o 
   4  10   4      565.29      569.21     47.49 o 
   5  10   4      451.06      502.42     46.06 o 
   6  10   4       93.78       96.73     24.79 o 
   7  10   4      300.96      247.38     39.19 o 
   8  10   4      705.80      716.03     60.07 o 
   9  10   4      162.69      134.94     28.83 o 
  10  10   4      119.84      139.00     30.09 o 
 -10  11   4      112.05      116.67     33.45 o 
  -9  11   4       61.44       76.00     27.16 o 
  -8  11   4      127.62      118.24     26.16 o 
  -7  11   4      124.15      118.19     26.91 o 
  -6  11   4      930.18      947.03     60.97 o 
  -5  11   4      214.67      240.02     32.43 o 
  -4  11   4      144.21      153.53     26.84 o 
  -3  11   4       21.09       25.63     17.09 o 
  -2  11   4      365.73      383.82     39.36 o 
  -1  11   4      470.74      432.97     42.32 o 
   0  11   4       66.19       85.14     22.87 o 
   1  11   4      538.24      500.77     45.66 o 
   2  11   4       74.65       73.54     21.15 o 
   3  11   4      587.60      681.70     52.64 o 
   4  11   4       62.22       65.64     21.09 o 
   5  11   4       77.96      122.80     28.90 o 
   6  11   4       60.33       81.24     25.81 o 
   7  11   4       97.19      114.49     29.48 o 
   8  11   4       64.60       88.98     26.92 o 
   9  11   4      248.57      191.38     34.38 o 
  10  11   4      282.14      292.28     51.28 o 
  11  11   4      235.42      204.61     44.24 o 
 -11  12   4       71.57       64.54     36.39 o 
 -10  12   4      301.81      319.88     49.91 o 
  -9  12   4      130.20      188.75     39.59 o 
  -8  12   4      232.79      176.81     33.51 o 
  -7  12   4        2.89       23.31     20.91 o 
  -6  12   4      207.02      241.94     34.34 o 
  -5  12   4      263.23      280.43     36.51 o 
  -4  12   4       54.19       83.74     25.09 o 
  -3  12   4      249.29      282.54     38.76 o 
  -2  12   4      185.87      182.75     29.79 o 
  -1  12   4      270.56      332.43     40.55 o 
   0  12   4      275.38      263.56     35.31 o 
   1  12   4      162.78      157.15     30.26 o 
   2  12   4      255.32      323.79     39.30 o 
   3  12   4        7.70      -14.93     17.63 o 
   4  12   4       91.86      118.65     29.89 o 
   5  12   4       13.78       30.46     24.01 o 
   6  12   4      372.56      330.47     46.54 o 
   7  12   4      228.68      322.07     47.41 o 
   8  12   4      103.76       76.76     29.12 o 
   9  12   4      145.65      118.86     33.01 o 
  10  12   4       20.74       63.46     30.06 o 
  11  12   4       18.40       27.59     35.19 o 
  12  12   4      155.87      218.37     53.53 o 
 -12  13   4       24.32       16.73     44.19 o 
 -11  13   4      109.40      122.35     45.68 o 
 -10  13   4       19.29       30.17     33.20 o 
  -9  13   4       20.94       49.98     29.90 o 
  -8  13   4        4.62       23.23     27.20 o 
  -7  13   4       28.39       24.11     23.61 o 
  -6  13   4       26.05       45.44     27.71 o 
  -5  13   4      239.92      261.56     42.42 o 
  -4  13   4       39.15       36.10     23.67 o 
  -3  13   4      223.37      187.11     42.01 o 
  -2  13   4       18.65       13.36     22.04 o 
  -1  13   4      309.25      292.88     43.33 o 
   0  13   4       22.26       44.96     23.28 o 
   1  13   4      338.92      295.61     48.63 o 
   2  13   4      280.91      263.92     46.75 o 
   3  13   4      148.85      185.86     40.93 o 
   4  13   4      294.90      327.84     53.70 o 
   5  13   4        3.42       25.68     26.29 o 
   6  13   4      186.89      207.35     41.42 o 
   7  13   4      235.47      190.96     43.62 o 
   8  13   4      281.33      281.59     52.26 o 
   9  13   4       21.28       20.81     33.70 o 
  10  13   4       71.25       82.53     34.76 o 
  11  13   4      137.21      139.69     47.34 o 
  12  13   4       92.28       83.49     43.76 o 
  13  13   4       22.45       57.38     47.85 o 
 -13  14   4       17.12        0.49     43.87 o 
 -12  14   4       22.79        8.46     42.23 o 
 -11  14   4       62.31       73.35     43.62 o 
 -10  14   4       40.88       17.61     40.46 o 
  -9  14   4       30.12      -12.70     34.29 o 
  -8  14   4       14.91       43.28     35.53 o 
  -7  14   4      278.13      332.02     55.97 o 
  -6  14   4       80.61       94.24     34.16 o 
  -5  14   4      165.54      189.84     38.55 o 
  -4  14   4       35.80       31.04     26.83 o 
  -3  14   4        6.65       42.76     26.92 o 
  -2  14   4       79.16       97.24     31.06 o 
  -1  14   4       43.00       23.82     24.34 o 
   0  14   4        1.28       15.71     26.43 o 
   1  14   4      184.33      228.23     43.38 o 
   2  14   4       39.56       52.86     28.53 o 
   3  14   4       66.84      108.33     36.16 o 
   4  14   4      562.19      587.38     69.15 o 
   5  14   4      417.77      529.61     66.63 o 
   6  14   4       48.12       76.48     33.24 o 
   7  14   4       86.36      140.19     39.53 o 
   8  14   4      514.64      567.38     72.76 o 
   9  14   4       79.29      117.36     39.11 o 
  10  14   4        8.96       10.24     31.56 o 
  11  14   4       72.80       74.20     44.32 o 
  12  14   4       44.80       88.15     47.60 o 
  13  14   4       17.39       11.42     45.79 o 
  14  14   4       91.12      127.24     58.70 o 
 -14  15   4       18.29       76.17     63.21 o 
 -13  15   4       10.84       96.66     64.89 o 
 -12  15   4       85.79       80.97     56.44 o 
 -11  15   4       12.16       16.83     45.78 o 
 -10  15   4      137.37      217.97     71.26 o 
  -9  15   4      151.43      119.79     44.05 o 
  -8  15   4      126.37      138.37     46.10 o 
  -7  15   4       91.87       59.38     38.39 o 
  -6  15   4       56.21       27.24     31.03 o 
  -5  15   4       44.29       58.31     33.04 o 
  -4  15   4      157.57      117.03     36.80 o 
  -3  15   4      531.90      603.72     68.67 o 
  -2  15   4      164.12      176.99     45.29 o 
  -1  15   4        3.39       41.25     34.28 o 
   0  15   4      284.54      231.99     49.57 o 
   1  15   4      236.37      276.11     50.99 o 
   2  15   4      171.65      160.93     44.81 o 
   3  15   4      245.31      243.54     48.72 o 
   4  15   4      215.50      221.10     49.59 o 
   5  15   4       55.53       31.41     30.22 o 
   6  15   4       26.66       39.77     32.77 o 
   7  15   4      106.00       98.10     40.26 o 
   8  15   4       76.49      103.07     45.67 o 
   9  15   4       52.53       94.33     39.22 o 
  10  15   4       10.05       14.48     35.87 o 
  11  15   4        7.90        6.16     41.35 o 
  12  15   4        8.59       71.55     47.74 o 
  13  15   4        9.40       10.68     51.53 o 
  14  15   4       50.01       88.48     61.35 o 
  15  15   4        9.26       68.43     60.23 o 
 -14  16   4        4.66       52.28     65.67 o 
 -13  16   4        2.57       20.53     62.49 o 
 -12  16   4       25.19       52.06     60.89 o 
 -11  16   4        6.05       16.26     50.69 o 
 -10  16   4       86.25       39.96     57.55 o 
  -9  16   4      121.83      141.25     54.35 o 
  -8  16   4        1.46       44.09     37.68 o 
  -7  16   4       64.31       68.50     40.38 o 
  -6  16   4       23.82       38.79     38.37 o 
  -5  16   4       51.03       68.35     39.91 o 
  -4  16   4       43.12       52.19     36.65 o 
  -3  16   4      118.38      143.64     45.55 o 
  -2  16   4        0.24      -17.53     31.26 o 
  -1  16   4      135.40      133.27     44.13 o 
   0  16   4      167.41      122.48     41.15 o 
   1  16   4       42.53       80.02     37.14 o 
   2  16   4       96.26      132.96     44.00 o 
   3  16   4       36.24      110.02     40.81 o 
   4  16   4      132.83       95.16     39.43 o 
   5  16   4      135.55      127.31     41.62 o 
   6  16   4       11.79       47.37     37.62 o 
   7  16   4       13.71       30.35     41.67 o 
   8  16   4       49.68       78.15     40.48 o 
   9  16   4       27.61       55.16     36.76 o 
  10  16   4       35.46       83.33     43.87 o 
  11  16   4        0.93       21.36     47.26 o 
  12  16   4        3.04       20.88     48.22 o 
  13  16   4        4.04       44.49     56.84 o 
  14  16   4       34.62        3.49     57.41 o 
 -12  17   4        0.62       51.17     64.13 o 
 -11  17   4       21.28      -22.78     52.80 o 
 -10  17   4        5.37       76.44     53.19 o 
  -9  17   4       14.21       43.44     47.10 o 
  -8  17   4        0.33        0.45     39.71 o 
  -7  17   4      116.06      117.33     55.39 o 
  -6  17   4       37.96       11.76     44.91 o 
  -5  17   4       49.39       18.07     40.93 o 
  -4  17   4       13.10       31.29     39.12 o 
  -3  17   4      106.88      137.38     48.24 o 
  -2  17   4        8.90        3.81     36.25 o 
  -1  17   4      138.13      152.17     46.70 o 
   0  17   4       55.83       79.38     39.58 o 
   1  17   4      113.32       93.50     40.73 o 
   2  17   4      248.03      242.98     54.24 o 
   3  17   4       28.20        4.58     35.30 o 
   4  17   4       46.74       92.36     43.01 o 
   5  17   4      183.50      221.58     55.08 o 
   6  17   4       55.68       34.84     42.27 o 
   7  17   4       24.74       67.53     41.79 o 
   8  17   4       19.36       24.30     37.15 o 
   9  17   4        3.88      -17.28     38.56 o 
  10  17   4       11.91       41.04     42.13 o 
  11  17   4        5.72       29.04     47.82 o 
  12  17   4       11.33       89.62     57.06 o 
 -11  18   4        2.44       -6.88     63.27 o 
 -10  18   4        8.57      -21.68     59.46 o 
  -9  18   4       29.78       74.39     58.14 o 
  -8  18   4        2.92       -1.12     51.35 o 
  -7  18   4       33.39       26.50     46.70 o 
  -6  18   4        7.36       19.76     47.85 o 
  -5  18   4       91.77       51.65     51.19 o 
  -4  18   4       17.28       28.85     38.87 o 
  -3  18   4       16.26       -5.06     40.23 o 
  -2  18   4       14.50       22.31     39.43 o 
  -1  18   4       32.95       73.52     45.47 o 
   0  18   4       20.83        0.09     38.00 o 
   1  18   4       44.07       93.68     43.90 o 
   2  18   4        0.79        3.42     37.08 o 
   3  18   4       87.23       79.28     45.11 o 
   4  18   4       73.85       25.64     39.00 o 
   5  18   4        5.98       -3.85     44.37 o 
   6  18   4       98.10      108.13     45.83 o 
   7  18   4       37.12       86.51     47.56 o 
   8  18   4       74.85       99.30     47.02 o 
   9  18   4        1.49       58.54     42.74 o 
  10  18   4        8.76       18.36     40.89 o 
  11  18   4        8.09       53.33     52.52 o 
  -9  19   4        2.34        8.32     59.50 o 
  -8  19   4       20.33      -30.21     51.82 o 
  -7  19   4        5.56      -24.59     46.45 o 
  -6  19   4        5.86      -37.92     47.09 o 
  -5  19   4        6.99       23.72     46.15 o 
  -4  19   4       11.84       45.14     49.04 o 
  -3  19   4        4.39       49.29     44.00 o 
  -2  19   4       14.02       -7.53     40.39 o 
  -1  19   4       10.99       18.78     43.58 o 
   0  19   4       48.68      111.84     51.62 o 
   1  19   4        5.07       10.19     41.58 o 
   2  19   4        7.22       28.37     40.63 o 
   3  19   4       45.63      106.70     49.70 o 
   4  19   4       17.35       60.79     49.95 o 
   5  19   4       18.16       60.76     41.06 o 
   6  19   4       49.94      -11.18     38.41 o 
   7  19   4        9.04       63.11     45.52 o 
   8  19   4       10.69      -19.80     40.75 o 
   9  19   4        0.01       24.38     44.77 o 
  -7  20   4        3.87      -17.29     60.48 o 
  -6  20   4        7.88      -14.72     49.43 o 
  -5  20   4        2.60      -40.52     47.75 o 
  -4  20   4        4.65       55.73     49.90 o 
  -3  20   4       62.36       90.21     46.82 o 
  -2  20   4       10.35       24.53     42.79 o 
  -1  20   4        9.07        7.64     44.44 o 
   0  20   4        7.03      -24.77     40.68 o 
   1  20   4        5.92       49.58     47.73 o 
   2  20   4       20.51       56.97     49.72 o 
   3  20   4       29.56       41.17     41.93 o 
   4  20   4       32.86       92.86     46.46 o 
   5  20   4       24.86       57.75     46.51 o 
   6  20   4        2.21       28.03     42.68 o 
   7  20   4        6.69       19.93     46.68 o 
  -3  21   4        9.93       42.60     56.06 o 
  -2  21   4       17.21       17.49     46.87 o 
  -1  21   4       13.53       45.29     48.87 o 
   0  21   4        5.49       -6.70     49.52 o 
   1  21   4        1.89        9.33     42.86 o 
   2  21   4        2.02       16.70     45.48 o 
   3  21   4        1.04       14.82     44.26 o 
   0   0   5     9722.20     9573.31    206.73 o 
   0   1   5      120.04      128.94     15.41 o 
   1   1   5      690.65      635.14     31.31 o 
  -1   2   5      240.12      240.12     38.75 o 
   0   2   5      351.35      349.85     30.08 o 
   1   2   5      269.41      300.39     20.54 o 
   2   2   5     1730.35     1670.96     87.48 o 
  -2   3   5     2022.43     1909.03     43.75 o 
  -1   3   5      112.54      120.83     14.87 o 
   0   3   5      915.87      899.60     31.90 o 
   1   3   5      939.17      923.44     38.86 o 
   2   3   5      168.51      130.20     21.59 o 
   3   3   5     1233.67     1198.39     42.31 o 
  -3   4   5      882.11      831.36     35.09 o 
  -2   4   5     1269.49     1295.08     38.32 o 
  -1   4   5       86.01       97.90     13.64 o 
   0   4   5     2854.27     2829.89     51.70 o 
   1   4   5       44.92       42.18     13.26 o 
   2   4   5      354.10      293.32     48.91 o 
   3   4   5       25.81       42.96     13.62 o 
   4   4   5     1888.67     1907.58     45.63 o 
  -4   5   5     2979.23     2911.55     63.69 o 
  -3   5   5     2462.38     2446.60     55.57 o 
  -2   5   5      401.98      401.81     27.57 o 
  -1   5   5     4006.79     3903.33     74.26 o 
   0   5   5      615.71      604.09     28.41 o 
   1   5   5     1302.62     1348.99     48.79 o 
   2   5   5      718.49      530.30     75.18 o 
   3   5   5      475.16      493.03     37.90 o 
   4   5   5      640.51      714.14     43.18 o 
   5   5   5      317.73      339.77     25.50 o 
  -5   6   5      326.31      313.63     27.35 o 
  -4   6   5     3712.38     3801.97     73.99 o 
  -3   6   5      605.38      608.33     34.52 o 
  -2   6   5     1023.20      988.27     39.56 o 
  -1   6   5      576.02      628.85     32.56 o 
   0   6   5      636.26      666.88     31.75 o 
   1   6   5      746.95      804.69     34.24 o 
   2   6   5      548.93      457.01     69.62 o 
   3   6   5     1137.04     1163.55     53.05 o 
   4   6   5     2079.47     2129.37     53.69 o 
   5   6   5      246.04      276.52     25.17 o 
   6   6   5      426.07      468.55     34.10 o 
  -6   7   5     1276.71     1295.15     50.79 o 
  -5   7   5      209.17      216.36     25.29 o 
  -4   7   5      477.82      521.17     36.29 o 
  -3   7   5     7978.62     7824.73    108.10 o 
  -2   7   5      828.28      862.29     40.38 o 
  -1   7   5      416.14      433.49     30.12 o 
   0   7   5     2936.06     2873.04     60.26 o 
   1   7   5     2948.42     3023.04     65.07 o 
   2   7   5       45.08       52.69     14.19 o 
   3   7   5     1055.53     1138.78     43.31 o 
   4   7   5     1181.14     1183.93     46.66 o 
   5   7   5      832.37      838.98     42.23 o 
   6   7   5      577.00      634.78     39.60 o 
   7   7   5      940.45      893.22     55.37 o 
  -7   8   5      397.89      405.66     36.86 o 
  -6   8   5       74.01      101.68     20.72 o 
  -5   8   5      247.38      264.08     28.65 o 
  -4   8   5      527.52      531.96     38.08 o 
  -3   8   5      115.52      126.70     19.63 o 
  -2   8   5      399.76      426.34     29.10 o 
  -1   8   5       68.49       65.70     14.92 o 
   0   8   5     1275.45     1224.07     87.33 o 
   1   8   5      667.86      595.15     99.21 o 
   2   8   5      900.20      730.15     80.98 o 
   3   8   5       11.92       16.93     12.95 o 
   4   8   5      283.02      296.61     28.12 o 
   5   8   5      373.87      393.05     34.28 o 
   6   8   5       76.53       86.07     20.70 o 
   7   8   5      543.37      583.03     47.40 o 
   8   8   5        9.02       43.46     19.18 o 
  -8   9   5       61.07       62.23     21.02 o 
  -7   9   5      422.37      379.59     41.84 o 
  -6   9   5      108.03      111.67     21.91 o 
  -5   9   5      281.55      285.96     30.80 o 
  -4   9   5      115.25      130.76     20.73 o 
  -3   9   5       45.03       41.66     15.11 o 
  -2   9   5      822.60      865.79     43.28 o 
  -1   9   5      382.06      359.62     29.84 o 
   0   9   5       22.66       74.11     15.40 o 
   1   9   5      131.13      121.59     19.22 o 
   2   9   5      210.83      197.50     24.85 o 
   3   9   5      416.77      477.37     35.84 o 
   4   9   5      162.83      152.89     26.35 o 
   5   9   5       84.50       96.65     21.86 o 
   6   9   5      157.20      125.74     26.08 o 
   7   9   5       89.68       90.78     22.50 o 
   8   9   5       32.55       27.28     19.74 o 
   9   9   5      445.57      343.45     51.27 o 
  -9  10   5      192.24      171.32     30.10 o 
  -8  10   5      128.90      174.21     31.29 o 
  -7  10   5       86.48      120.74     26.75 o 
  -6  10   5      190.58      172.89     25.78 o 
  -5  10   5        8.84        5.56     17.53 o 
  -4  10   5       28.80       37.34     18.47 o 
  -3  10   5      399.08      444.95     40.05 o 
  -2  10   5       78.51       55.14     18.50 o 
  -1  10   5       51.16       60.11     18.38 o 
   0  10   5      163.66      124.95     23.87 o 
   1  10   5       54.59       47.34     17.21 o 
   2  10   5      354.75      420.95     46.11 o 
   3  10   5      135.85      109.93     26.86 o 
   4  10   5        6.24       14.49     18.83 o 
   5  10   5      105.23      106.13     27.55 o 
   6  10   5       37.30       49.81     22.17 o 
   7  10   5      192.09      204.49     37.45 o 
   8  10   5      108.74      117.91     27.47 o 
   9  10   5      278.40      294.17     41.29 o 
  10  10   5       67.34      133.95     32.08 o 
 -10  11   5      136.96      140.19     35.73 o 
  -9  11   5       19.42       29.02     24.51 o 
  -8  11   5       88.09       78.75     29.66 o 
  -7  11   5       20.52       37.58     23.19 o 
  -6  11   5        0.37        3.72     18.83 o 
  -5  11   5      276.35      349.91     39.77 o 
  -4  11   5      391.69      448.26     42.68 o 
  -3  11   5      118.63      116.68     26.11 o 
  -2  11   5      224.41      253.10     34.73 o 
  -1  11   5      133.29      148.13     27.53 o 
   0  11   5      325.24      242.60     43.09 o 
   1  11   5       20.07       32.29     20.21 o 
   2  11   5       44.75       65.93     24.10 o 
   3  11   5      121.85       97.84     28.65 o 
   4  11   5      103.32       77.97     26.73 o 
   5  11   5       81.42       94.14     26.93 o 
   6  11   5      339.24      302.68     44.23 o 
   7  11   5      525.47      576.63     60.20 o 
   8  11   5      108.21      107.13     32.65 o 
   9  11   5        3.42       38.03     26.82 o 
  10  11   5       11.70       15.24     24.73 o 
  11  11   5       97.78      103.89     38.23 o 
 -11  12   5       33.93       41.29     35.52 o 
 -10  12   5        0.66       48.64     29.82 o 
  -9  12   5      515.40      328.93     72.90 o 
  -8  12   5        8.08       45.41     26.58 o 
  -7  12   5       10.72       22.36     24.14 o 
  -6  12   5        4.62       33.57     24.18 o 
  -5  12   5      286.75      304.47     40.88 o 
  -4  12   5       32.15       30.64     21.37 o 
  -3  12   5      206.80      248.01     36.61 o 
  -2  12   5      222.06      200.19     32.92 o 
  -1  12   5      223.44      197.70     35.79 o 
   0  12   5      118.17      111.32     29.61 o 
   1  12   5       65.41       83.58     27.25 o 
   2  12   5       18.88       25.84     21.29 o 
   3  12   5      168.74      179.27     41.45 o 
   4  12   5      113.69       95.53     28.55 o 
   5  12   5      260.02      267.28     41.51 o 
   6  12   5      315.18      362.14     50.30 o 
   7  12   5       12.54       21.11     23.85 o 
   8  12   5       91.08      129.30     34.03 o 
   9  12   5      108.49      161.85     38.46 o 
  10  12   5       90.66      103.00     37.05 o 
  11  12   5       14.45       -2.38     31.57 o 
  12  12   5       15.62       18.17     35.82 o 
 -12  13   5      124.27      107.69     44.02 o 
 -11  13   5       42.58       79.20     41.11 o 
 -10  13   5      131.57      135.99     40.34 o 
  -9  13   5      104.21      148.06     38.02 o 
  -8  13   5       42.90       24.52     29.27 o 
  -7  13   5      107.86       79.30     31.80 o 
  -6  13   5      219.73      216.41     41.78 o 
  -5  13   5      446.35      470.31     55.34 o 
  -4  13   5       10.08       26.90     25.29 o 
  -3  13   5      521.61      533.40     58.73 o 
  -2  13   5      143.94      189.52     42.18 o 
  -1  13   5      597.94      377.43    115.14 o 
   0  13   5      111.23      129.58     34.63 o 
   1  13   5      186.52      226.86     42.57 o 
   2  13   5       57.69       59.77     30.65 o 
   3  13   5        7.37       28.43     25.63 o 
   4  13   5      210.89      237.80     46.09 o 
   5  13   5      405.27      388.31     57.55 o 
   6  13   5       63.65       68.50     33.47 o 
   7  13   5      125.82      162.58     43.43 o 
   8  13   5      216.65      188.20     46.80 o 
   9  13   5       97.24      155.80     42.45 o 
  10  13   5       13.92       25.74     33.25 o 
  11  13   5       20.95       83.56     42.34 o 
  12  13   5        1.21       28.90     42.53 o 
  13  13   5       28.97       51.97     46.56 o 
 -13  14   5       18.27       46.52     56.60 o 
 -12  14   5       41.45        4.88     45.68 o 
 -11  14   5       42.09       84.91     49.23 o 
 -10  14   5       59.09      107.51     51.59 o 
  -9  14   5      113.04      119.05     44.54 o 
  -8  14   5       18.67       24.13     33.48 o 
  -7  14   5      119.52      126.82     40.86 o 
  -6  14   5       70.95       80.34     35.55 o 
  -5  14   5      247.42      227.26     48.13 o 
  -4  14   5      244.93      285.13     52.00 o 
  -3  14   5      107.33      120.69     38.28 o 
  -2  14   5      189.90      158.05     41.14 o 
  -1  14   5       89.08       96.34     34.77 o 
   0  14   5      224.97      213.76     43.90 o 
   1  14   5       36.36       75.25     32.57 o 
   2  14   5       33.68       82.61     34.19 o 
   3  14   5      298.96      279.36     52.12 o 
   4  14   5      627.80      615.96     75.14 o 
   5  14   5      139.25      186.90     46.16 o 
   6  14   5       51.71       56.45     35.87 o 
   7  14   5       44.84      130.96     40.13 o 
   8  14   5      284.66      296.76     57.57 o 
   9  14   5       29.99       24.90     32.67 o 
  10  14   5       27.49       43.27     41.86 o 
  11  14   5        7.35       27.26     41.35 o 
  12  14   5        8.70        9.88     44.29 o 
  13  14   5       21.01       69.59     52.81 o 
  14  14   5       36.04       24.44     50.27 o 
 -14  15   5       17.54       61.98     67.29 o 
 -13  15   5       23.14        1.88     55.46 o 
 -12  15   5        9.05       36.37     56.92 o 
 -11  15   5       50.71       68.96     57.29 o 
 -10  15   5       44.63       47.93     46.24 o 
  -9  15   5       12.09       60.84     41.15 o 
  -8  15   5       33.75       69.28     37.69 o 
  -7  15   5      133.09      117.34     51.39 o 
  -6  15   5       61.90       70.45     42.43 o 
  -5  15   5       65.58       50.97     40.69 o 
  -4  15   5       12.45       25.10     30.57 o 
  -3  15   5       46.23       75.03     36.75 o 
  -2  15   5        3.79       10.21     28.77 o 
  -1  15   5      177.59      235.68     51.78 o 
   0  15   5       24.11       29.89     28.64 o 
   1  15   5       23.52       30.20     31.15 o 
   2  15   5      110.97      166.25     43.64 o 
   3  15   5      117.85      117.13     46.86 o 
   4  15   5        3.91       50.84     32.58 o 
   5  15   5      144.24      184.83     46.09 o 
   6  15   5      192.51      180.10     46.45 o 
   7  15   5       58.01       71.13     39.65 o 
   8  15   5       91.88      110.10     42.31 o 
   9  15   5        9.38       26.47     38.39 o 
  10  15   5       33.68       19.58     35.70 o 
  11  15   5       16.36       47.68     45.35 o 
  12  15   5       10.53        0.86     45.21 o 
  13  15   5       30.87      -24.16     45.59 o 
  14  15   5       42.30       77.98     60.50 o 
 -13  16   5       32.23       37.88     66.44 o 
 -12  16   5       38.60       11.03     57.90 o 
 -11  16   5       35.61       27.67     50.55 o 
 -10  16   5      117.76      101.26     62.89 o 
  -9  16   5      139.41       91.91     60.36 o 
  -8  16   5      132.24      130.83     53.68 o 
  -7  16   5      118.75      138.98     54.34 o 
  -6  16   5      112.41      128.04     53.46 o 
  -5  16   5       62.47       89.31     46.11 o 
  -4  16   5       78.97      114.48     45.90 o 
  -3  16   5      130.35      134.60     42.73 o 
  -2  16   5       18.83        8.54     33.46 o 
  -1  16   5        9.71        7.81     32.73 o 
   0  16   5      471.92      457.95     69.62 o 
   1  16   5        3.79       16.22     32.92 o 
   2  16   5       88.66       88.95     39.54 o 
   3  16   5       80.36       68.76     40.53 o 
   4  16   5      215.56      223.92     52.69 o 
   5  16   5        3.03       21.88     33.87 o 
   6  16   5       33.24       71.16     40.02 o 
   7  16   5        9.74       -0.25     34.76 o 
   8  16   5        9.98       76.23     42.10 o 
   9  16   5       12.23       27.90     42.19 o 
  10  16   5       22.72        3.63     38.77 o 
  11  16   5       10.10       30.95     52.19 o 
  12  16   5       10.96       -5.72     44.90 o 
  13  16   5        2.07       47.46     58.05 o 
 -12  17   5        5.44       95.97     87.24 o 
 -11  17   5        7.60       40.12     66.77 o 
 -10  17   5       16.56       69.23     80.73 o 
  -9  17   5        2.50       34.25     53.20 o 
  -8  17   5       17.45       64.85     46.98 o 
  -7  17   5       59.58       61.27     48.13 o 
  -6  17   5       13.48       15.02     45.96 o 
  -5  17   5       79.60      121.51     51.27 o 
  -4  17   5       21.53       23.81     43.36 o 
  -3  17   5       19.01       26.09     39.23 o 
  -2  17   5       29.21       15.43     38.06 o 
  -1  17   5      166.85      185.58     50.78 o 
   0  17   5       18.01       48.16     38.64 o 
   1  17   5       14.27       55.35     38.44 o 
   2  17   5       38.40       70.57     41.28 o 
   3  17   5      113.58      101.40     42.28 o 
   4  17   5       11.55       -3.50     36.68 o 
   5  17   5      181.17      179.60     48.81 o 
   6  17   5       18.46       46.55     40.31 o 
   7  17   5       39.28       36.97     41.80 o 
   8  17   5       39.39       43.70     46.29 o 
   9  17   5       17.62       30.97     39.46 o 
  10  17   5        6.92       42.24     42.93 o 
  11  17   5        5.56       32.13     50.13 o 
  12  17   5        8.43       21.17     53.53 o 
 -10  18   5       25.47       64.08     85.00 o 
  -9  18   5        9.79       67.05     68.40 o 
  -8  18   5       11.99       71.32     57.15 o 
  -7  18   5        2.81        9.35     48.34 o 
  -6  18   5       16.98      -11.28     47.63 o 
  -5  18   5       82.90      113.45     54.22 o 
  -4  18   5       79.76       82.09     54.12 o 
  -3  18   5        0.25       -0.25     44.22 o 
  -2  18   5       52.92       34.84     42.64 o 
  -1  18   5       17.97       27.43     42.14 o 
   0  18   5        1.26       19.21     38.90 o 
   1  18   5       50.58       30.92     37.47 o 
   2  18   5        1.23       13.30     39.27 o 
   3  18   5       40.16       60.13     44.11 o 
   4  18   5       83.20       94.46     46.05 o 
   5  18   5       35.60       41.81     41.23 o 
   6  18   5       31.11       37.13     42.29 o 
   7  18   5       14.18       29.31     49.32 o 
   8  18   5       40.96       44.56     43.10 o 
   9  18   5        5.62       28.36     44.06 o 
  10  18   5        3.94       68.63     47.44 o 
  -9  19   5        3.66      -33.27     61.19 o 
  -8  19   5        1.12      -31.52     55.22 o 
  -7  19   5       10.48       62.51     51.85 o 
  -6  19   5        1.82       13.05     51.53 o 
  -5  19   5       18.89       70.94     54.52 o 
  -4  19   5        4.23       62.36     49.59 o 
  -3  19   5      106.07       53.17     52.10 o 
  -2  19   5        9.66      -17.73     45.88 o 
  -1  19   5       41.28       65.61     46.84 o 
   0  19   5       77.49       90.24     47.17 o 
   1  19   5       26.65       72.95     43.72 o 
   2  19   5       23.35       21.41     43.91 o 
   3  19   5       33.15       51.27     44.16 o 
   4  19   5        9.41       13.87     41.91 o 
   5  19   5        6.30       35.90     44.17 o 
   6  19   5       13.14       64.84     51.68 o 
   7  19   5        7.05       11.63     43.08 o 
   8  19   5        0.47       40.37     41.69 o 
   9  19   5       13.20       49.39     46.07 o 
  -6  20   5        1.29       47.52     52.18 o 
  -5  20   5       34.35       47.59     55.78 o 
  -4  20   5        5.47       18.50     51.71 o 
  -3  20   5        6.05        8.23     48.45 o 
  -2  20   5       14.59       18.25     48.21 o 
  -1  20   5       16.07       -3.45     43.53 o 
   0  20   5       41.48       20.54     44.70 o 
   1  20   5        4.09      -58.48     38.99 o 
   2  20   5       10.82       41.89     47.03 o 
   3  20   5        2.06       39.37     47.74 o 
   4  20   5       14.43       12.26     48.66 o 
   5  20   5       33.63       -1.95     51.73 o 
   6  20   5        1.07        2.33     46.26 o 
  -1  21   5        4.22       -3.84     51.63 o 
   0  21   5       36.16       -2.27     50.83 o 
   1  21   5        6.51       87.50     54.79 o 
   0   0   6     1322.75     1353.66     86.42 o 
   0   1   6      315.60      348.19     27.04 o 
   1   1   6      188.34      215.95     21.78 o 
  -1   2   6     6565.07     6757.43    110.47 o 
   0   2   6      181.53      195.84     21.41 o 
   1   2   6     1242.58     1193.00     57.49 o 
   2   2   6     1619.99     1709.13     45.17 o 
  -2   3   6      845.14      888.81     37.07 o 
  -1   3   6     2625.60     2668.79     55.71 o 
   0   3   6      667.41      659.09     31.95 o 
   1   3   6     2182.09     2239.81     48.69 o 
   2   3   6     1148.50     1107.12     46.40 o 
   3   3   6     2246.34     2219.33    120.41 o 
  -3   4   6     1925.65     1818.96     46.64 o 
  -2   4   6      115.30      141.33     17.65 o 
  -1   4   6     1179.39     1153.61     38.81 o 
   0   4   6      785.06      799.00     34.41 o 
   1   4   6      214.22      224.64     26.73 o 
   2   4   6       55.77       68.90     16.62 o 
   3   4   6     2039.65     1807.01    128.41 o 
   4   4   6     3915.64     3880.15     84.01 o 
  -4   5   6      536.85      562.47     32.42 o 
  -3   5   6      399.61      394.54     28.90 o 
  -2   5   6     1648.40     1661.29     47.56 o 
  -1   5   6      894.53      867.71     37.10 o 
   0   5   6     2349.71     2312.77     53.54 o 
   1   5   6       59.50       63.82     16.72 o 
   2   5   6      459.73      510.84     40.44 o 
   3   5   6      990.15      957.46     54.83 o 
   4   5   6     1030.88     1098.40     52.39 o 
   5   5   6      555.27      664.97     45.51 o 
  -5   6   6       39.36       29.51     13.20 o 
  -4   6   6      862.42      884.94     40.78 o 
  -3   6   6      920.65      919.72     40.66 o 
  -2   6   6     3254.87     3242.08     68.48 o 
  -1   6   6      955.43      907.24     38.99 o 
   0   6   6     1001.62      983.92     40.14 o 
   1   6   6      491.45      492.10     40.02 o 
   2   6   6     2342.19     2342.83     70.82 o 
   3   6   6      741.99      770.14     50.71 o 
   4   6   6      119.64      155.57     25.19 o 
   5   6   6      316.76      320.45     33.52 o 
   6   6   6      298.37      342.61     35.51 o 
  -6   7   6      320.53      299.38     33.20 o 
  -5   7   6     1157.19     1206.76     52.19 o 
  -4   7   6      356.88      400.56     33.29 o 
  -3   7   6     1153.06     1075.97     47.39 o 
  -2   7   6       78.77       91.47     17.31 o 
  -1   7   6      185.19      205.69     23.25 o 
   0   7   6        3.29        9.92     11.00 o 
   1   7   6       47.52       51.57     17.57 o 
   2   7   6       57.45       65.09     18.93 o 
   3   7   6      643.13      657.47     48.68 o 
   4   7   6       19.57       19.05     15.96 o 
   5   7   6      670.93      682.57     51.37 o 
   6   7   6      900.77      932.74     56.94 o 
   7   7   6       87.47      116.32     24.76 o 
  -7   8   6       76.25       79.24     21.89 o 
  -6   8   6      122.87      132.48     25.39 o 
  -5   8   6      493.37      520.67     43.08 o 
  -4   8   6      234.71      272.30     28.98 o 
  -3   8   6      400.83      414.96     34.18 o 
  -2   8   6     2832.48     2696.93     66.96 o 
  -1   8   6      832.65      851.47     41.29 o 
   0   8   6       67.26       75.68     16.51 o 
   1   8   6      921.16      867.84     52.47 o 
   2   8   6      194.61      155.83     23.98 o 
   3   8   6      155.99      154.78     27.27 o 
   4   8   6      200.17      237.46     32.65 o 
   5   8   6      132.74      132.35     26.27 o 
   6   8   6      158.16      156.78     28.48 o 
   7   8   6      840.21      889.22     59.42 o 
   8   8   6      257.32      202.45     31.26 o 
  -8   9   6        8.82       19.51     20.21 o 
  -7   9   6       46.85       70.36     21.99 o 
  -6   9   6      368.75      385.09     40.00 o 
  -5   9   6      322.42      360.55     38.13 o 
  -4   9   6      224.90      185.95     26.76 o 
  -3   9   6       11.52       33.48     15.41 o 
  -2   9   6      163.36      169.75     23.48 o 
  -1   9   6       14.94       24.22     14.27 o 
   0   9   6       97.96       87.71     19.53 o 
   1   9   6       35.12       48.78     17.70 o 
   2   9   6       21.25       43.36     17.21 o 
   3   9   6      132.05      104.92     23.30 o 
   4   9   6       68.29      101.30     24.02 o 
   5   9   6       17.15       37.04     19.98 o 
   6   9   6      457.56      442.85     45.50 o 
   7   9   6      332.28      318.16     40.95 o 
   8   9   6      106.23      148.07     29.48 o 
   9   9   6      175.74      208.16     34.56 o 
  -9  10   6      117.07      144.31     30.91 o 
  -8  10   6      202.98      241.96     35.40 o 
  -7  10   6     1098.98     1109.75     78.60 o 
  -6  10   6      261.37      301.12     40.28 o 
  -5  10   6      476.52      442.33     46.85 o 
  -4  10   6      207.85      174.83     27.98 o 
  -3  10   6        7.80       10.47     16.63 o 
  -2  10   6      221.41      168.52     26.67 o 
  -1  10   6     1012.65      930.60     68.80 o 
   0  10   6       44.89       48.33     22.25 o 
   1  10   6       80.73      121.39     29.73 o 
   2  10   6        0.04       18.26     19.34 o 
   3  10   6       34.06       56.79     23.23 o 
   4  10   6      314.35      225.16     50.64 o 
   5  10   6       88.22       71.87     26.61 o 
   6  10   6      294.85      273.41     38.03 o 
   7  10   6       54.74       55.17     26.29 o 
   8  10   6      435.95      449.30     54.21 o 
   9  10   6       69.29      125.30     31.10 o 
  10  10   6       40.61       12.63     25.10 o 
 -10  11   6       11.49       54.45     31.40 o 
  -9  11   6      133.55      176.72     36.51 o 
  -8  11   6       49.22       98.30     29.59 o 
  -7  11   6      303.14      290.68     42.08 o 
  -6  11   6      267.45      225.93     34.74 o 
  -5  11   6       87.79      101.87     27.14 o 
  -4  11   6      106.99      116.53     27.46 o 
  -3  11   6      185.48      196.30     37.26 o 
  -2  11   6      444.65      460.06     52.61 o 
  -1  11   6       36.91       63.51     24.27 o 
   0  11   6      362.82      378.01     46.86 o 
   1  11   6      596.62      387.90     72.42 o 
   2  11   6       72.01       34.57     23.29 o 
   3  11   6      148.17      125.49     32.16 o 
   4  11   6      196.61      204.81     36.88 o 
   5  11   6      512.60      545.84     58.53 o 
   6  11   6       38.08       34.62     24.39 o 
   7  11   6      664.47      622.99     90.04 o 
   8  11   6       55.56       82.99     31.07 o 
   9  11   6      293.90      262.42     46.55 o 
  10  11   6       61.55      132.95     34.80 o 
  11  11   6      155.42      192.42     43.27 o 
 -11  12   6       64.82       83.21     39.29 o 
 -10  12   6       98.65      143.51     37.79 o 
  -9  12   6       42.51       64.93     28.70 o 
  -8  12   6      218.88      135.34     43.20 o 
  -7  12   6      324.28      317.33     54.58 o 
  -6  12   6        9.22       23.10     27.96 o 
  -5  12   6       58.52       54.52     27.71 o 
  -4  12   6      584.68      550.95     65.76 o 
  -3  12   6      179.68      169.21     35.85 o 
  -2  12   6        1.26       15.08     22.91 o 
  -1  12   6      196.45      198.66     38.42 o 
   0  12   6      203.88      232.33     40.11 o 
   1  12   6      450.19      288.27     65.31 o 
   2  12   6      589.30      573.60     60.59 o 
   3  12   6      102.93      122.87     30.36 o 
   4  12   6      479.32      498.72     56.18 o 
   5  12   6      151.02      127.33     31.24 o 
   6  12   6      244.54      230.16     41.34 o 
   7  12   6       17.78       39.10     26.59 o 
   8  12   6       99.96      126.38     39.76 o 
   9  12   6       27.60       73.90     34.19 o 
  10  12   6      117.72      127.52     39.54 o 
  11  12   6       61.31       58.02     37.68 o 
  12  12   6      101.68      184.53     48.23 o 
 -12  13   6       48.06       36.78     39.48 o 
 -11  13   6       21.05       37.51     38.39 o 
 -10  13   6      137.72      168.46     41.43 o 
  -9  13   6       69.31      101.51     36.80 o 
  -8  13   6       71.78       39.06     31.54 o 
  -7  13   6      235.72      299.15     49.57 o 
  -6  13   6      162.45      199.87     46.20 o 
  -5  13   6       73.23       71.52     34.09 o 
  -4  13   6       36.06       74.24     34.08 o 
  -3  13   6       78.18       83.48     31.24 o 
  -2  13   6      151.47      159.02     35.38 o 
  -1  13   6       48.23       71.82     28.33 o 
   0  13   6       61.55       76.95     28.90 o 
   1  13   6       12.30       27.49     24.65 o 
   2  13   6       36.31       43.95     25.84 o 
   3  13   6      424.97      489.10     64.71 o 
   4  13   6      273.61      291.52     51.39 o 
   5  13   6       71.06       60.33     33.89 o 
   6  13   6        3.55      -15.56     24.64 o 
   7  13   6      158.15      198.07     45.83 o 
   8  13   6        1.32       28.53     33.75 o 
   9  13   6       48.02       80.89     38.24 o 
  10  13   6        7.47       25.80     35.09 o 
  11  13   6       21.53       22.51     39.03 o 
  12  13   6       16.11       19.02     42.50 o 
  13  13   6       30.92       14.85     45.37 o 
 -13  14   6        9.98       -6.41     55.49 o 
 -12  14   6       19.04       66.52     50.73 o 
 -11  14   6       28.84       32.77     47.56 o 
 -10  14   6      222.75      172.25     53.21 o 
  -9  14   6       17.45       70.04     41.11 o 
  -8  14   6       46.88       28.15     41.17 o 
  -7  14   6       60.57       72.59     45.98 o 
  -6  14   6      157.96      168.05     55.18 o 
  -5  14   6      154.37      203.44     55.23 o 
  -4  14   6       78.49       92.80     41.40 o 
  -3  14   6      164.96      172.51     48.18 o 
  -2  14   6       28.01        7.43     29.26 o 
  -1  14   6       54.82      120.54     39.09 o 
   0  14   6      115.29       16.31     29.05 o 
   1  14   6       78.02      105.45     35.60 o 
   2  14   6        2.64       34.54     29.73 o 
   3  14   6       42.67       40.53     30.60 o 
   4  14   6      160.23      179.36     46.43 o 
   5  14   6        9.50       22.39     39.10 o 
   6  14   6       89.47      110.74     41.41 o 
   7  14   6       47.84       76.49     39.06 o 
   8  14   6      152.92      130.37     44.31 o 
   9  14   6       31.95       25.36     36.75 o 
  10  14   6       19.68       42.03     41.34 o 
  11  14   6        8.11       -0.27     40.59 o 
  12  14   6       19.08       16.06     44.50 o 
  13  14   6       20.02       64.54     50.63 o 
  14  14   6       19.06       58.20     61.96 o 
 -14  15   6       25.32       64.76     73.55 o 
 -13  15   6        8.18      -28.18     68.28 o 
 -12  15   6        7.09       93.16     67.72 o 
 -11  15   6       62.25       60.14     62.86 o 
 -10  15   6       76.45       74.23     67.34 o 
  -9  15   6       37.87       88.34     66.16 o 
  -8  15   6       25.89       25.29     46.04 o 
  -7  15   6       86.44       93.31     49.12 o 
  -6  15   6       32.39       64.44     43.43 o 
  -5  15   6        6.61       33.36     38.54 o 
  -4  15   6      111.79      113.62     43.78 o 
  -3  15   6       74.42       69.06     42.89 o 
  -2  15   6       74.04      106.34     38.88 o 
  -1  15   6       84.26       83.60     33.53 o 
   0  15   6      174.44      212.24     47.13 o 
   1  15   6       78.11       41.17     31.95 o 
   2  15   6       69.76       44.23     33.51 o 
   3  15   6       96.37       65.75     35.87 o 
   4  15   6       45.26       49.77     35.32 o 
   5  15   6       60.04       78.15     37.23 o 
   6  15   6        4.55       30.36     33.96 o 
   7  15   6       50.25       70.97     41.71 o 
   8  15   6       31.07       29.11     36.60 o 
   9  15   6       33.09       42.01     39.01 o 
  10  15   6       16.09       18.69     41.77 o 
  11  15   6       11.77       33.57     46.89 o 
  12  15   6       10.46       42.29     48.06 o 
  13  15   6       19.40       47.26     51.35 o 
  14  15   6       17.71       14.37     60.63 o 
 -13  16   6       15.79       19.73    127.65 o 
 -12  16   6        5.88       30.61     84.29 o 
 -11  16   6        1.24       11.95     62.24 o 
 -10  16   6       14.41       17.20     57.87 o 
  -9  16   6       12.48       85.64     66.94 o 
  -8  16   6      112.63      115.44     57.95 o 
  -7  16   6       88.15       84.71     51.74 o 
  -6  16   6      131.64       74.07     51.41 o 
  -5  16   6       37.69      100.44     48.21 o 
  -4  16   6       10.01       30.06     43.58 o 
  -3  16   6      216.45      212.21     55.50 o 
  -2  16   6       46.10       51.90     43.45 o 
  -1  16   6      111.81       81.16     39.62 o 
   0  16   6      194.02      164.07     44.72 o 
   1  16   6        1.49       35.08     33.97 o 
   2  16   6       17.99       81.54     38.72 o 
   3  16   6       43.42       49.58     36.64 o 
   4  16   6      180.07      164.44     47.25 o 
   5  16   6        8.12       26.63     36.81 o 
   6  16   6       14.08       40.89     38.64 o 
   7  16   6       82.24       67.07     42.77 o 
   8  16   6        0.22       37.19     41.07 o 
   9  16   6        9.76        1.85     41.64 o 
  10  16   6       19.62        9.46     43.45 o 
  11  16   6        3.02      -49.68     45.97 o 
  12  16   6       39.72       69.82     52.78 o 
  13  16   6       41.55      120.77     60.32 o 
 -11  17   6       13.38      108.08     90.03 o 
 -10  17   6       19.70       19.02     64.78 o 
  -9  17   6       61.04      146.48     77.86 o 
  -8  17   6       34.12       -9.59     49.46 o 
  -7  17   6       53.44       45.52     51.92 o 
  -6  17   6       84.01       29.90     53.48 o 
  -5  17   6       25.54       -6.57     41.42 o 
  -4  17   6       19.10        0.12     43.57 o 
  -3  17   6       92.21      136.27     53.49 o 
  -2  17   6      116.35      108.84     49.95 o 
  -1  17   6        6.54       19.21     40.34 o 
   0  17   6       20.38       -7.68     34.34 o 
   1  17   6       55.57       72.95     42.17 o 
   2  17   6       78.89       76.58     41.84 o 
   3  17   6       42.97       78.87     44.66 o 
   4  17   6       11.23       28.69     37.83 o 
   5  17   6       67.33      115.50     45.88 o 
   6  17   6       23.32       32.02     38.12 o 
   7  17   6        8.92       11.75     43.60 o 
   8  17   6        1.78       43.76     44.11 o 
   9  17   6       19.50       35.03     42.15 o 
  10  17   6       13.47       82.76     52.14 o 
  11  17   6       14.75       50.90     53.37 o 
 -10  18   6        8.68       27.67     71.66 o 
  -9  18   6       13.52       98.79     74.65 o 
  -8  18   6        6.52        0.97     51.60 o 
  -7  18   6        5.48       44.96     46.69 o 
  -6  18   6       44.21       32.07     49.22 o 
  -5  18   6        7.83       17.85     46.18 o 
  -4  18   6       15.85       26.56     45.42 o 
  -3  18   6       24.20       47.41     50.74 o 
  -2  18   6       28.57       12.22     44.96 o 
  -1  18   6        1.70       43.37     47.08 o 
   0  18   6       19.32       39.19     45.20 o 
   1  18   6        8.67       43.39     41.11 o 
   2  18   6       20.78        6.45     39.68 o 
   3  18   6       48.37       90.54     49.30 o 
   4  18   6       58.28       64.80     43.01 o 
   5  18   6        1.34       -8.65     41.69 o 
   6  18   6       12.69       26.33     39.76 o 
   7  18   6       12.69       24.99     45.59 o 
   8  18   6       17.55       29.27     43.65 o 
   9  18   6        1.10      109.86     58.04 o 
  10  18   6        6.88       61.95     55.47 o 
  -8  19   6        1.75       29.18     57.20 o 
  -7  19   6       10.11       51.60     55.35 o 
  -6  19   6        1.57       11.42     50.10 o 
  -5  19   6       37.91       55.68     51.24 o 
  -4  19   6       19.54       48.19     53.47 o 
  -3  19   6       21.35       49.76     50.26 o 
  -2  19   6        0.21      -17.83     41.74 o 
  -1  19   6       60.95       73.78     52.26 o 
   0  19   6        2.91       -3.71     46.05 o 
   1  19   6        0.41       -1.96     41.63 o 
   2  19   6        8.00       -1.80     43.44 o 
   3  19   6       14.87       55.27     48.11 o 
   4  19   6        7.11       42.17     46.60 o 
   5  19   6        1.51        9.45     41.34 o 
   6  19   6        0.90       57.78     48.54 o 
   7  19   6        2.65       34.14     48.56 o 
   8  19   6        6.07      -53.40     51.54 o 
  -5  20   6       35.64       17.64     50.23 o 
  -4  20   6       14.37       21.33     55.72 o 
  -3  20   6       24.57       51.50     52.83 o 
  -2  20   6       14.30       19.88     53.26 o 
  -1  20   6       22.74       13.58     55.51 o 
   0  20   6        2.42       73.45     56.16 o 
   1  20   6       35.22       21.34     49.20 o 
   2  20   6        6.16      -29.13     46.11 o 
   3  20   6        4.65      -15.25     45.02 o 
   4  20   6        4.65      -25.14     45.59 o 
   5  20   6        4.38       18.16     51.25 o 
   0   0   7      882.05      999.84     86.51 o 
   0   1   7      263.07      281.80     27.85 o 
   1   1   7      186.64      202.36     23.99 o 
  -1   2   7     5470.80     5686.99     94.44 o 
   0   2   7     2227.89     2250.89     57.13 o 
   1   2   7     2168.30     2047.49    128.32 o 
   2   2   7     1926.75     2017.11     55.79 o 
  -2   3   7     1902.73     1688.77    124.50 o 
  -1   3   7     1026.32      780.66    156.84 o 
   0   3   7      117.24      115.37     17.71 o 
   1   3   7      992.64     1069.08     40.29 o 
   2   3   7      598.03      633.56     44.60 o 
   3   3   7      512.62      524.37     52.76 o 
  -3   4   7      256.93      262.06     23.42 o 
  -2   4   7      993.40      964.64     40.84 o 
  -1   4   7      315.34      361.02     27.59 o 
   0   4   7       82.88      100.96     16.59 o 
   1   4   7      968.36     1020.44     52.11 o 
   2   4   7      179.56      176.55     25.35 o 
   3   4   7      356.92      366.08     35.34 o 
   4   4   7     1281.67     1259.00     55.84 o 
  -4   5   7      161.55      160.14     25.16 o 
  -3   5   7      884.19      878.28     40.48 o 
  -2   5   7        8.38       28.06     12.90 o 
  -1   5   7     3529.62     3527.38     70.36 o 
   0   5   7      349.19      361.81     34.49 o 
   1   5   7     2451.61     2509.36     74.34 o 
   2   5   7     1302.83     1230.04     56.60 o 
   3   5   7      817.31      745.38     55.45 o 
   4   5   7     1000.46     1091.73     59.41 o 
   5   5   7      207.46      235.01     30.62 o 
  -5   6   7       48.76       61.74     18.25 o 
  -4   6   7      262.25      299.89     33.00 o 
  -3   6   7       46.95       66.99     16.60 o 
  -2   6   7       45.44       71.09     15.95 o 
  -1   6   7     1544.85     1586.06     49.60 o 
   0   6   7     1422.95     1431.49     60.72 o 
   1   6   7      244.93      256.40     32.06 o 
   2   6   7     1172.48     1191.63     61.55 o 
   3   6   7     1350.72     1182.02    137.73 o 
   4   6   7      352.04      388.81     40.26 o 
   5   6   7      170.86      154.11     26.77 o 
   6   6   7       77.87       82.00     20.63 o 
  -6   7   7       87.10       65.43     20.19 o 
  -5   7   7      928.32      917.93     57.40 o 
  -4   7   7      876.44      947.87     54.59 o 
  -3   7   7      738.57      749.63     42.88 o 
  -2   7   7       50.22       42.10     16.06 o 
  -1   7   7      294.10      340.35     29.20 o 
   0   7   7      822.66      860.30     55.86 o 
   1   7   7      184.50      197.61     28.62 o 
   2   7   7       91.72      114.23     23.27 o 
   3   7   7      246.39      201.74     46.97 o 
   4   7   7      844.76      897.19     60.59 o 
   5   7   7       69.29       48.30     18.82 o 
   6   7   7       49.97       62.16     21.66 o 
   7   7   7       71.52       93.64     24.09 o 
  -7   8   7      585.49      623.14     51.93 o 
  -6   8   7       47.51       58.72     21.98 o 
  -5   8   7       36.15       80.31     22.73 o 
  -4   8   7       26.67       35.75     17.38 o 
  -3   8   7      384.54      412.74     35.47 o 
  -2   8   7      667.51      730.72     49.18 o 
  -1   8   7      538.34      583.18     44.81 o 
   0   8   7       25.86       27.01     17.10 o 
   1   8   7     1253.26     1251.59     66.06 o 
   2   8   7      238.21      226.70     32.57 o 
   3   8   7      160.57      144.93     29.71 o 
   4   8   7      787.81      846.56     60.71 o 
   5   8   7       80.76       64.05     22.34 o 
   6   8   7      322.37      334.42     40.41 o 
   7   8   7       90.84      105.58     26.02 o 
   8   8   7       63.27       87.32     25.90 o 
  -8   9   7      168.40      181.89     33.08 o 
  -7   9   7       96.36      119.68     28.75 o 
  -6   9   7      106.49      116.70     28.16 o 
  -5   9   7       16.11       37.75     20.53 o 
  -4   9   7        2.96       46.44     18.69 o 
  -3   9   7       89.08      103.68     25.54 o 
  -2   9   7      116.86      119.14     23.57 o 
  -1   9   7      151.04      185.62     28.30 o 
   0   9   7        5.53       11.51     16.96 o 
   1   9   7      350.24      379.28     40.73 o 
   2   9   7       37.50       44.14     19.78 o 
   3   9   7       10.87       17.05     18.26 o 
   4   9   7      174.47      188.18     32.58 o 
   5   9   7      142.53      148.91     29.61 o 
   6   9   7      102.48       96.76     26.32 o 
   7   9   7       87.37       72.96     25.60 o 
   8   9   7      312.99      283.76     39.48 o 
   9   9   7       52.85       58.23     26.12 o 
  -9  10   7      133.19      188.86     37.72 o 
  -8  10   7       36.52       47.61     26.39 o 
  -7  10   7      232.31      253.57     39.81 o 
  -6  10   7       60.78      103.54     28.62 o 
  -5  10   7       17.09       27.70     21.31 o 
  -4  10   7       12.30       32.14     24.03 o 
  -3  10   7      591.02      619.18     58.66 o 
  -2  10   7       85.57      106.39     28.63 o 
  -1  10   7       57.36       54.12     24.00 o 
   0  10   7       19.17        6.90     20.66 o 
   1  10   7       55.99       63.16     24.97 o 
   2  10   7      782.26      759.80     66.44 o 
   3  10   7       47.71       46.05     24.48 o 
   4  10   7      276.02      253.48     40.20 o 
   5  10   7      444.53      435.32     53.41 o 
   6  10   7       75.04       68.61     28.70 o 
   7  10   7       12.65       36.39     26.63 o 
   8  10   7      190.64      250.19     43.93 o 
   9  10   7      198.60      214.51     41.48 o 
  10  10   7       75.97       90.08     33.69 o 
 -10  11   7       84.73      118.99     38.96 o 
  -9  11   7       85.36      122.39     36.65 o 
  -8  11   7      238.94      230.68     40.46 o 
  -7  11   7      111.75      105.64     34.53 o 
  -6  11   7       56.45       15.80     26.23 o 
  -5  11   7      167.94      188.64     44.19 o 
  -4  11   7      340.67      302.25     51.96 o 
  -3  11   7       30.45       36.99     27.96 o 
  -2  11   7      193.23      214.31     45.86 o 
  -1  11   7      230.82      188.51     45.78 o 
   0  11   7      329.58      257.62     49.56 o 
   1  11   7       13.80       14.69     22.82 o 
   2  11   7      139.25       97.36     27.42 o 
   3  11   7      636.16      453.07     87.72 o 
   4  11   7        3.33       19.48     22.60 o 
   5  11   7       12.27       31.04     25.75 o 
   6  11   7      148.88      186.30     39.75 o 
   7  11   7      196.60      205.31     40.61 o 
   8  11   7      441.69      452.96     56.83 o 
   9  11   7       48.32       67.87     31.13 o 
  10  11   7      176.79      174.59     46.59 o 
  11  11   7       84.90       87.02     40.60 o 
 -11  12   7      124.54      163.92     46.98 o 
 -10  12   7      162.37      205.85     46.18 o 
  -9  12   7      283.13      334.43     52.64 o 
  -8  12   7      188.44      236.69     49.68 o 
  -7  12   7      487.02      533.79     70.26 o 
  -6  12   7      119.08       89.26     38.35 o 
  -5  12   7      104.21      105.23     37.45 o 
  -4  12   7      120.91      119.96     37.52 o 
  -3  12   7       52.39       79.05     36.38 o 
  -2  12   7      221.43      158.73     39.95 o 
  -1  12   7      125.49      101.21     28.82 o 
   0  12   7       21.38        6.94     22.65 o 
   1  12   7      334.82      305.17     46.25 o 
   2  12   7       33.55       58.35     26.33 o 
   3  12   7       13.61       40.95     27.03 o 
   4  12   7        7.04       43.50     27.11 o 
   5  12   7       68.05       44.49     26.91 o 
   6  12   7      140.96      138.06     37.52 o 
   7  12   7       93.48       98.03     35.42 o 
   8  12   7       37.90       39.32     30.52 o 
   9  12   7       61.34       53.23     34.43 o 
  10  12   7       53.11       75.99     40.50 o 
  11  12   7        0.19      -16.53     34.06 o 
  12  12   7      100.44       87.33     44.79 o 
 -12  13   7       73.22       68.44     46.49 o 
 -11  13   7       15.36       87.26     51.40 o 
 -10  13   7        8.48       52.71     47.15 o 
  -9  13   7      110.70       72.89     43.72 o 
  -8  13   7      160.57      136.34     60.80 o 
  -7  13   7        7.07       38.54     35.71 o 
  -6  13   7       80.19       78.41     38.60 o 
  -5  13   7       48.94       28.06     33.22 o 
  -4  13   7      586.89      517.31     68.46 o 
  -3  13   7      221.47      273.83     52.73 o 
  -2  13   7       89.31       55.79     35.91 o 
  -1  13   7       19.25       25.37     26.71 o 
   0  13   7      387.36      345.24     51.30 o 
   1  13   7       30.45       17.28     25.99 o 
   2  13   7       64.58       56.52     28.93 o 
   3  13   7      233.44      200.33     40.89 o 
   4  13   7       30.36       45.75     29.30 o 
   5  13   7      177.63      178.47     39.02 o 
   6  13   7       58.50       28.79     30.64 o 
   7  13   7      150.88      186.27     44.31 o 
   8  13   7      112.34      105.14     41.35 o 
   9  13   7       90.14       78.26     42.67 o 
  10  13   7       81.89      113.67     50.12 o 
  11  13   7       60.91       52.68     45.09 o 
  12  13   7       63.60       65.87     48.72 o 
  13  13   7       69.94       21.76     49.30 o 
 -13  14   7       29.30       -1.19     67.01 o 
 -12  14   7        6.26       -5.09     49.23 o 
 -11  14   7       74.76      106.73     64.54 o 
 -10  14   7       53.23      136.52     62.59 o 
  -9  14   7       20.76       25.69     47.17 o 
  -8  14   7      130.84      135.09     60.30 o 
  -7  14   7      377.79      354.73     71.10 o 
  -6  14   7      118.36       72.62     48.68 o 
  -5  14   7      212.02      208.43     56.61 o 
  -4  14   7      108.36      124.90     48.73 o 
  -3  14   7       54.14       48.60     40.36 o 
  -2  14   7       81.12      121.32     45.15 o 
  -1  14   7       25.94       41.65     35.54 o 
   0  14   7      417.47      409.97     60.37 o 
   1  14   7      176.73      118.34     38.25 o 
   2  14   7       57.78       54.32     33.26 o 
   3  14   7       33.88       70.08     33.33 o 
   4  14   7      187.53      190.14     46.68 o 
   5  14   7        1.59      -16.03     27.96 o 
   6  14   7      124.55      197.11     48.91 o 
   7  14   7       51.07       50.56     36.91 o 
   8  14   7        7.94       19.85     36.04 o 
   9  14   7       40.24       20.06     38.35 o 
  10  14   7        1.25        8.12     41.79 o 
  11  14   7        0.72       29.70     41.59 o 
  12  14   7        9.89       64.47     52.48 o 
  13  14   7        8.57       10.90     49.16 o 
  14  14   7       43.65        8.77     91.54 o 
 -13  15   7        7.89       31.06     81.94 o 
 -12  15   7        2.25       36.39     69.84 o 
 -11  15   7       49.48       82.05     68.81 o 
 -10  15   7       14.20       81.60     59.54 o 
  -9  15   7        1.00       26.99     51.46 o 
  -8  15   7       66.82       64.44     51.51 o 
  -7  15   7       56.14       93.71     52.34 o 
  -6  15   7       71.27      111.77     49.99 o 
  -5  15   7      147.15      199.58     57.15 o 
  -4  15   7      161.91      150.78     50.23 o 
  -3  15   7        4.97       58.86     41.90 o 
  -2  15   7       16.15       -6.65     32.91 o 
  -1  15   7      134.09       65.49     42.74 o 
   0  15   7        2.55       14.82     30.42 o 
   1  15   7        9.79       12.72     32.21 o 
   2  15   7       88.13       77.38     37.15 o 
   3  15   7       29.10       24.96     32.75 o 
   4  15   7       57.24       82.87     39.02 o 
   5  15   7        6.08       32.71     34.77 o 
   6  15   7       95.34      162.72     48.10 o 
   7  15   7       32.82       40.90     36.78 o 
   8  15   7        6.20       20.13     39.67 o 
   9  15   7       20.08       59.84     43.19 o 
  10  15   7       32.37       30.51     48.53 o 
  11  15   7       39.81       69.66     54.86 o 
  12  15   7       12.27       51.71     53.25 o 
  13  15   7       11.50       23.47     49.54 o 
 -12  16   7        4.04      -69.72     58.71 o 
 -11  16   7        0.70       -9.18     60.97 o 
 -10  16   7       18.90       58.95     61.36 o 
  -9  16   7      104.01      181.58     67.40 o 
  -8  16   7       75.01       17.33     50.19 o 
  -7  16   7       12.54       -9.86     47.48 o 
  -6  16   7       99.21      130.06     54.19 o 
  -5  16   7       32.14       69.31     49.25 o 
  -4  16   7       58.28       73.76     47.94 o 
  -3  16   7       22.09       42.05     42.73 o 
  -2  16   7      157.97      195.80     59.36 o 
  -1  16   7       39.58       55.07     41.02 o 
   0  16   7        5.94        1.86     38.18 o 
   1  16   7        7.40       25.03     36.17 o 
   2  16   7       43.16       55.72     38.47 o 
   3  16   7      139.00      176.93     48.27 o 
   4  16   7        0.92      -24.01     33.92 o 
   5  16   7       25.39       41.09     38.69 o 
   6  16   7        3.87       -3.77     38.66 o 
   7  16   7       53.28      115.60     48.79 o 
   8  16   7        2.99       34.79     43.18 o 
   9  16   7        3.65        6.05     41.33 o 
  10  16   7       33.50       64.22     55.13 o 
  11  16   7        2.62       25.64     52.42 o 
  12  16   7       25.83       56.18     53.54 o 
 -10  17   7       28.64       77.07     70.87 o 
  -9  17   7       18.15       54.68     72.71 o 
  -8  17   7        3.70       22.00     46.71 o 
  -7  17   7       23.04       32.29     48.22 o 
  -6  17   7       39.75       18.80     45.08 o 
  -5  17   7       31.44       47.47     46.23 o 
  -4  17   7       71.38      145.01     60.60 o 
  -3  17   7       15.40       90.71     51.47 o 
  -2  17   7       70.32       63.34     48.18 o 
  -1  17   7        7.91        9.92     40.16 o 
   0  17   7       29.56       75.03     47.41 o 
   1  17   7       12.44       15.19     39.47 o 
   2  17   7       12.40       42.52     40.63 o 
   3  17   7        2.10       93.28     44.07 o 
   4  17   7        1.46        8.95     41.86 o 
   5  17   7       10.41       39.75     42.87 o 
   6  17   7       16.33       25.06     44.41 o 
   7  17   7       31.73       47.59     44.49 o 
   8  17   7        0.33       13.39     41.48 o 
   9  17   7       14.83       30.36     47.79 o 
  10  17   7        7.16      114.37     56.70 o 
  -9  18   7       15.16       40.41     83.91 o 
  -8  18   7       38.96       57.54     56.93 o 
  -7  18   7       30.71       32.77     50.72 o 
  -6  18   7        6.23       72.05     55.31 o 
  -5  18   7       46.55      100.28     56.80 o 
  -4  18   7        1.20        8.62     46.12 o 
  -3  18   7       80.83      166.85     61.03 o 
  -2  18   7       25.65       -4.18     44.66 o 
  -1  18   7        2.56       16.29     45.27 o 
   0  18   7        1.29        8.60     42.31 o 
   1  18   7        5.29      -13.55     39.69 o 
   2  18   7        2.97       60.91     42.40 o 
   3  18   7       22.36       59.13     45.04 o 
   4  18   7        5.32       42.70     45.08 o 
   5  18   7        1.98       44.47     45.29 o 
   6  18   7       18.67       40.85     44.27 o 
   7  18   7        2.42       10.89     44.65 o 
   8  18   7       22.54       58.78     47.64 o 
   9  18   7        7.29       43.39     51.21 o 
  -6  19   7       16.44        9.25     50.96 o 
  -5  19   7        0.66       27.04     53.22 o 
  -4  19   7       23.31       16.39     54.84 o 
  -3  19   7        1.01      -28.17     46.60 o 
  -2  19   7        3.84      -10.32     47.24 o 
  -1  19   7       27.22       -5.90     48.95 o 
   0  19   7        0.87        6.56     47.88 o 
   1  19   7       23.76       23.59     50.32 o 
   2  19   7        7.96       31.71     47.71 o 
   3  19   7        1.33      -30.75     42.85 o 
   4  19   7        2.34       -4.52     43.33 o 
   5  19   7        4.56      -18.64     45.00 o 
   6  19   7        7.34       40.18     52.21 o 
  -2  20   7       24.85       35.48     57.49 o 
  -1  20   7        8.22       68.39     58.89 o 
   0  20   7       11.58       51.09     59.16 o 
   1  20   7       29.91      -26.32     53.99 o 
   2  20   7       15.57       -3.23     50.15 o 
   0   0   8     4190.87     4157.20    175.15 o 
   0   1   8      558.88      562.78     40.19 o 
   1   1   8      683.86      700.61     42.28 o 
  -1   2   8     3669.91     3648.25     81.54 o 
   0   2   8      447.56      527.94     38.44 o 
   1   2   8     1007.16     1035.60     47.02 o 
   2   2   8      715.95      591.33     66.32 o 
  -2   3   8      399.06      393.49     31.70 o 
  -1   3   8     1780.61     1754.08     60.67 o 
   0   3   8      426.84      363.80     40.62 o 
   1   3   8      302.20      280.38     26.52 o 
   2   3   8       29.21       30.46     12.73 o 
   3   3   8      246.82      333.58     35.16 o 
  -3   4   8      694.78      646.07     59.68 o 
  -2   4   8      467.93      460.88     31.70 o 
  -1   4   8       24.58       24.94     12.85 o 
   0   4   8      877.86      895.30     41.99 o 
   1   4   8       51.77       67.26     18.63 o 
   2   4   8      736.07      721.85     51.35 o 
   3   4   8      306.64      321.38     36.21 o 
   4   4   8      755.91      662.88     95.09 o 
  -4   5   8      364.50      386.91     37.97 o 
  -3   5   8       96.37      117.73     22.85 o 
  -2   5   8      178.67      183.05     22.37 o 
  -1   5   8      123.74      143.61     22.05 o 
   0   5   8      563.89      589.20     46.62 o 
   1   5   8      205.22      271.60     33.84 o 
   2   5   8      360.10      413.34     40.59 o 
   3   5   8      504.87      522.13     45.84 o 
   4   5   8        4.07        4.72     15.37 o 
   5   5   8      186.91      209.62     30.80 o 
  -5   6   8      761.69      798.74     55.25 o 
  -4   6   8      249.89      256.59     33.00 o 
  -3   6   8       33.86       32.83     17.00 o 
  -2   6   8      512.28      532.84     48.01 o 
  -1   6   8      621.34      599.62     47.39 o 
   0   6   8      583.32      718.40     52.62 o 
   1   6   8      607.19      602.80     49.09 o 
   2   6   8       28.34       60.11     20.12 o 
   3   6   8       84.67      109.41     24.92 o 
   4   6   8       14.83       20.69     17.08 o 
   5   6   8       39.36       50.10     20.83 o 
   6   6   8      651.30      738.20     54.37 o 
  -6   7   8       57.69       74.18     24.10 o 
  -5   7   8      115.69      121.56     25.88 o 
  -4   7   8       78.65       77.77     21.58 o 
  -3   7   8      242.15      274.58     37.26 o 
  -2   7   8      304.27      300.51     37.89 o 
  -1   7   8      156.45      175.42     26.39 o 
   0   7   8      188.29      175.90     29.42 o 
   1   7   8       31.31       50.24     18.95 o 
   2   7   8      166.48      188.75     30.53 o 
   3   7   8      371.36      367.26     41.18 o 
   4   7   8      434.50      339.20     60.11 o 
   5   7   8      706.37      687.75     56.55 o 
   6   7   8      404.90      386.50     44.37 o 
   7   7   8      696.79      688.43     55.89 o 
  -7   8   8       48.52       41.46     23.34 o 
  -6   8   8      766.07      747.72     57.11 o 
  -5   8   8      176.50      214.39     33.26 o 
  -4   8   8      324.95      311.45     39.90 o 
  -3   8   8      162.49      196.10     32.66 o 
  -2   8   8      307.65      334.06     40.75 o 
  -1   8   8      382.98      420.27     39.93 o 
   0   8   8      398.43      390.55     42.40 o 
   1   8   8       16.74       19.71     18.27 o 
   2   8   8      775.76      723.05     56.24 o 
   3   8   8      138.14      162.91     31.01 o 
   4   8   8      207.13      187.12     32.81 o 
   5   8   8      419.11      410.67     46.10 o 
   6   8   8       92.19       86.72     26.97 o 
   7   8   8      190.62      187.91     34.75 o 
   8   8   8      318.38      327.26     41.87 o 
  -8   9   8      399.53      404.78     46.45 o 
  -7   9   8      149.64      150.74     30.26 o 
  -6   9   8      132.07      127.43     30.20 o 
  -5   9   8       78.09       89.66     28.92 o 
  -4   9   8      460.41      483.84     50.64 o 
  -3   9   8      132.41      141.68     30.35 o 
  -2   9   8       23.89       60.77     22.96 o 
  -1   9   8      734.11      691.33     55.78 o 
   0   9   8      422.72      419.36     44.11 o 
   1   9   8      462.05      427.90     49.73 o 
   2   9   8      259.79      287.80     43.28 o 
   3   9   8      185.43      178.27     34.85 o 
   4   9   8      468.06      485.60     54.48 o 
   5   9   8       33.99       30.58     25.09 o 
   6   9   8       67.75       56.10     28.59 o 
   7   9   8      601.82      651.93     65.70 o 
   8   9   8      117.18       89.62     31.07 o 
   9   9   8      590.66      619.98     62.02 o 
  -9  10   8       49.82       44.89     33.27 o 
  -8  10   8      178.31      209.23     45.09 o 
  -7  10   8      226.03      228.16     43.23 o 
  -6  10   8      284.84      282.21     46.32 o 
  -5  10   8      595.28      594.15     62.64 o 
  -4  10   8       81.21       91.59     31.05 o 
  -3  10   8      322.83      317.90     51.21 o 
  -2  10   8       51.14       71.06     30.77 o 
  -1  10   8      148.16      174.95     40.10 o 
   0  10   8      735.11      756.34     66.45 o 
   1  10   8     1275.46     1190.77     82.79 o 
   2  10   8       96.46      134.07     32.30 o 
   3  10   8       69.23       48.74     26.58 o 
   4  10   8      123.37       90.34     31.65 o 
   5  10   8     1283.36     1306.80     91.26 o 
   6  10   8      222.76      216.55     42.11 o 
   7  10   8      137.54      160.91     37.78 o 
   8  10   8        0.51       17.26     27.91 o 
   9  10   8      317.19      312.29     51.65 o 
  10  10   8       51.52       87.51     39.26 o 
 -10  11   8       44.24       72.28     40.82 o 
  -9  11   8       93.19      104.69     44.44 o 
  -8  11   8      147.71      161.76     43.27 o 
  -7  11   8      179.40      195.13     43.05 o 
  -6  11   8       36.01       42.54     34.77 o 
  -5  11   8       29.55       50.04     34.80 o 
  -4  11   8       37.02      113.11     35.64 o 
  -3  11   8      218.74      214.56     44.94 o 
  -2  11   8       16.44       48.22     29.16 o 
  -1  11   8      226.65      241.86     46.30 o 
   0  11   8      177.83      175.20     36.55 o 
   1  11   8       53.68       64.01     27.75 o 
   2  11   8       48.37       36.01     25.58 o 
   3  11   8      728.13      544.84    123.55 o 
   4  11   8       31.30       67.14     30.09 o 
   5  11   8      330.59      392.19     53.79 o 
   6  11   8      309.08      313.00     50.63 o 
   7  11   8      350.44      290.40     48.26 o 
   8  11   8       96.87      128.72     37.49 o 
   9  11   8      132.72      157.92     41.54 o 
  10  11   8       34.34       -3.72     33.27 o 
  11  11   8       46.53       55.13     45.38 o 
 -11  12   8       34.29       15.26     42.95 o 
 -10  12   8       51.29       56.78     44.01 o 
  -9  12   8       11.83       36.64     46.31 o 
  -8  12   8      188.92      280.83     59.42 o 
  -7  12   8      131.08       94.25     41.93 o 
  -6  12   8       17.08       40.58     35.64 o 
  -5  12   8       96.41       75.75     36.08 o 
  -4  12   8      761.63      772.71     83.56 o 
  -3  12   8       82.40      140.74     41.84 o 
  -2  12   8      289.24      233.83     46.73 o 
  -1  12   8      184.96       98.60     36.48 o 
   0  12   8      406.00      313.24     65.71 o 
   1  12   8       10.61       21.41     25.39 o 
   2  12   8       39.51       69.16     30.88 o 
   3  12   8       51.02       48.04     28.50 o 
   4  12   8       28.20       47.94     29.00 o 
   5  12   8       39.02       36.53     28.89 o 
   6  12   8       29.13       13.14     28.43 o 
   7  12   8      174.21      199.94     44.69 o 
   8  12   8       18.72       65.51     34.98 o 
   9  12   8       64.56      123.99     41.57 o 
  10  12   8       22.85       35.11     40.35 o 
  11  12   8       13.43       32.01     40.01 o 
  12  12   8       55.39       21.00     49.27 o 
 -12  13   8       95.29       93.21     63.83 o 
 -11  13   8       35.72       27.05     54.28 o 
 -10  13   8       16.87       61.39     48.67 o 
  -9  13   8      217.35      195.60     63.25 o 
  -8  13   8      108.89      112.13     52.06 o 
  -7  13   8       95.55       59.03     46.94 o 
  -6  13   8        8.00      -30.71     33.81 o 
  -5  13   8       32.32       38.54     36.50 o 
  -4  13   8      203.08      192.16     46.41 o 
  -3  13   8      238.77      221.44     47.34 o 
  -2  13   8      415.58      331.07     56.12 o 
  -1  13   8      154.23      201.66     47.17 o 
   0  13   8      296.35      263.27     50.59 o 
   1  13   8      104.06      112.68     34.40 o 
   2  13   8      332.52      312.37     49.76 o 
   3  13   8      327.37      300.07     49.86 o 
   4  13   8       85.68       66.31     34.85 o 
   5  13   8       19.89       20.56     29.77 o 
   6  13   8      159.96      122.17     38.81 o 
   7  13   8        1.19        8.99     29.07 o 
   8  13   8       20.29       81.65     35.29 o 
   9  13   8        4.52       60.28     36.44 o 
  10  13   8       31.72       48.57     43.83 o 
  11  13   8       23.45       26.05     45.83 o 
  12  13   8       50.23       88.84     61.48 o 
  13  13   8       38.19       87.20     67.60 o 
 -13  14   8       34.78      -22.17     79.11 o 
 -12  14   8        9.21       63.84     66.57 o 
 -11  14   8       15.39        0.57     58.34 o 
 -10  14   8       41.06       63.47     56.29 o 
  -9  14   8       16.00       18.36     51.14 o 
  -8  14   8       58.33      117.92     53.55 o 
  -7  14   8       95.64      162.25     54.86 o 
  -6  14   8      145.50      134.77     53.70 o 
  -5  14   8       28.75       58.78     43.51 o 
  -4  14   8      187.25      168.82     54.79 o 
  -3  14   8      479.59      469.66     78.42 o 
  -2  14   8      137.86       71.97     42.14 o 
  -1  14   8      222.90      169.53     52.50 o 
   0  14   8      118.89       83.74     40.36 o 
   1  14   8       28.57       89.98     40.17 o 
   2  14   8       60.37       58.25     34.40 o 
   3  14   8      215.47      161.54     44.73 o 
   4  14   8      142.50      152.39     44.31 o 
   5  14   8      148.98      155.81     44.56 o 
   6  14   8       72.21       81.01     40.04 o 
   7  14   8       13.13       -0.93     34.98 o 
   8  14   8       86.96       82.00     40.76 o 
   9  14   8      155.65      161.07     52.67 o 
  10  14   8       11.27       60.18     49.06 o 
  11  14   8       19.23      -51.26     39.88 o 
  12  14   8        3.21       76.19     61.41 o 
  13  14   8       12.74       79.42     64.12 o 
 -12  15   8       10.45       12.81     67.37 o 
 -11  15   8       25.18       57.93     68.15 o 
 -10  15   8       31.38        4.81     53.63 o 
  -9  15   8        2.19       26.12     54.50 o 
  -8  15   8       52.10       88.93     53.46 o 
  -7  15   8        2.56       23.38     46.75 o 
  -6  15   8       11.47       -2.24     42.19 o 
  -5  15   8       40.68       70.56     46.23 o 
  -4  15   8      213.27      224.19     64.38 o 
  -3  15   8       83.79       92.68     46.02 o 
  -2  15   8       23.12       -0.69     41.59 o 
  -1  15   8      152.92      118.65     47.80 o 
   0  15   8        9.91       29.07     39.13 o 
   1  15   8       17.66       -7.48     38.87 o 
   2  15   8      191.86      139.24     43.25 o 
   3  15   8      296.40      259.10     57.94 o 
   4  15   8       13.56       23.74     37.28 o 
   5  15   8       24.49       41.76     36.99 o 
   6  15   8       40.70       66.21     41.68 o 
   7  15   8       49.11       36.82     39.36 o 
   8  15   8       39.72       52.86     46.58 o 
   9  15   8       31.97       87.52     46.26 o 
  10  15   8       64.31       84.14     54.45 o 
  11  15   8       65.21       78.87     53.42 o 
  12  15   8        2.97       39.78     52.03 o 
 -11  16   8        1.31      -27.23     59.27 o 
 -10  16   8        1.01       43.14     62.68 o 
  -9  16   8       37.65       71.76     61.98 o 
  -8  16   8       18.63       48.99     57.98 o 
  -7  16   8       13.29       54.56     46.55 o 
  -6  16   8        1.62       11.76     46.74 o 
  -5  16   8       28.82       61.14     51.28 o 
  -4  16   8       61.53       46.65     46.23 o 
  -3  16   8       24.04       21.21     44.96 o 
  -2  16   8       78.53       69.99     49.99 o 
  -1  16   8       75.24       94.58     46.76 o 
   0  16   8       15.06       43.89     41.69 o 
   1  16   8       21.06       26.19     38.06 o 
   2  16   8       45.50        7.53     36.70 o 
   3  16   8        4.67       38.48     37.60 o 
   4  16   8        1.26       19.52     37.32 o 
   5  16   8        4.47       50.17     40.87 o 
   6  16   8       65.71       66.62     45.32 o 
   7  16   8       15.27       56.29     44.36 o 
   8  16   8        3.75       80.24     47.06 o 
   9  16   8       31.59       84.93     45.59 o 
  10  16   8       13.98       73.63     53.02 o 
  11  16   8        5.15       62.37     54.38 o 
  -9  17   8        2.64      -14.20     57.45 o 
  -8  17   8       23.76      -34.25     48.41 o 
  -7  17   8        9.16       64.00     49.98 o 
  -6  17   8       37.09       49.40     51.78 o 
  -5  17   8       10.17       33.08     46.64 o 
  -4  17   8       24.37       56.85     49.80 o 
  -3  17   8       15.76       55.82     49.86 o 
  -2  17   8        1.94       37.04     44.24 o 
  -1  17   8       77.46       65.93     47.39 o 
   0  17   8      129.22      115.58     72.11 o 
   1  17   8       65.16       68.88     49.85 o 
   2  17   8       20.36       23.75     45.94 o 
   3  17   8       40.68       92.26     48.87 o 
   4  17   8       14.47       49.45     43.99 o 
   5  17   8        8.56      -17.29     42.22 o 
   6  17   8       21.47       35.43     43.82 o 
   7  17   8        2.76       23.82     47.26 o 
   8  17   8        9.50       26.04     45.58 o 
   9  17   8       13.35       45.30     49.80 o 
  -7  18   8       30.92       -2.46     48.50 o 
  -6  18   8       11.48      -12.12     49.76 o 
  -5  18   8        8.57       47.44     51.76 o 
  -4  18   8        3.56       89.80     51.63 o 
  -3  18   8       37.67       68.41     49.19 o 
  -2  18   8        2.91       70.00     48.20 o 
  -1  18   8       22.58       58.11     51.76 o 
   0  18   8       10.74       33.08     47.33 o 
   1  18   8        3.55       71.68     48.89 o 
   2  18   8       10.65        2.09     42.89 o 
   3  18   8        2.24        5.78     46.80 o 
   4  18   8       71.44       96.92     50.90 o 
   5  18   8        9.19       30.04     45.74 o 
   6  18   8       33.62      101.78     53.14 o 
   7  18   8       55.22       62.39     49.88 o 
  -4  19   8        1.11      -10.21     52.35 o 
  -3  19   8        3.27       31.74     54.39 o 
  -2  19   8       10.25       22.99     54.10 o 
  -1  19   8       51.22       94.83     60.69 o 
   0  19   8       12.73       41.33     56.14 o 
   1  19   8        9.57      -18.59     49.64 o 
   2  19   8        8.97       28.98     56.76 o 
   3  19   8       12.54        4.97     54.86 o 
   4  19   8       25.67       26.02     54.11 o 
   0   0   9      379.64      362.86     70.76 o 
   0   1   9      303.20      307.80     34.09 o 
   1   1   9       43.49       64.54     18.83 o 
  -1   2   9      504.77      565.44     42.71 o 
   0   2   9       45.46       28.86     16.53 o 
   1   2   9      509.55      553.26     40.11 o 
   2   2   9      578.34      660.25     52.83 o 
  -2   3   9      912.71      680.51    140.39 o 
  -1   3   9     1783.80     1713.16     59.61 o 
   0   3   9      517.26      543.04     47.96 o 
   1   3   9      315.79      257.07     51.11 o 
   2   3   9      377.93      370.24     42.45 o 
   3   3   9      291.29      314.62     36.53 o 
  -3   4   9      102.07       84.08     24.14 o 
  -2   4   9      282.14      251.99     37.35 o 
  -1   4   9      662.88      546.17     84.90 o 
   0   4   9     2018.82     1942.67     70.31 o 
   1   4   9      691.32      768.08     55.61 o 
   2   4   9      452.79      485.02     45.43 o 
   3   4   9      840.76      875.62     60.00 o 
   4   4   9       20.71       27.38     18.97 o 
  -4   5   9       64.38       79.58     22.82 o 
  -3   5   9       71.47       90.29     25.20 o 
  -2   5   9        9.35       17.55     18.63 o 
  -1   5   9      107.47       75.69     23.68 o 
   0   5   9      322.38      338.97     38.61 o 
   1   5   9      580.95      596.36     49.21 o 
   2   5   9      149.89      146.57     27.57 o 
   3   5   9      139.42      193.86     31.15 o 
   4   5   9      715.81      730.35     57.63 o 
   5   5   9       45.68       31.46     21.16 o 
  -5   6   9      261.55      306.03     37.48 o 
  -4   6   9       44.98       58.47     23.73 o 
  -3   6   9        2.20        7.49     19.65 o 
  -2   6   9      120.19      105.04     25.85 o 
  -1   6   9      598.38      603.73     57.43 o 
   0   6   9       18.16       93.50     23.98 o 
   1   6   9      533.84      530.81     48.12 o 
   2   6   9      190.39      199.29     31.39 o 
   3   6   9      676.87      689.07     56.50 o 
   4   6   9      273.32      248.44     35.31 o 
   5   6   9      160.41      194.56     33.46 o 
   6   6   9      134.47      185.17     32.69 o 
  -6   7   9       36.57       76.15     29.15 o 
  -5   7   9      135.12      144.47     32.19 o 
  -4   7   9       42.74       78.44     26.03 o 
  -3   7   9       29.92       46.09     21.64 o 
  -2   7   9      412.80      415.66     45.86 o 
  -1   7   9      317.06      305.65     42.38 o 
   0   7   9      165.35      148.38     32.05 o 
   1   7   9      151.94      135.26     28.08 o 
   2   7   9      187.49      170.53     30.74 o 
   3   7   9      765.28      867.50     63.82 o 
   4   7   9      748.88      700.47     58.71 o 
   5   7   9      647.55      604.42     56.00 o 
   6   7   9      126.98      127.08     29.82 o 
   7   7   9      414.53      442.49     49.26 o 
  -7   8   9      635.69      704.06     64.08 o 
  -6   8   9      885.01      793.12     67.01 o 
  -5   8   9      113.40      108.40     30.40 o 
  -4   8   9      205.20      209.09     35.78 o 
  -3   8   9      455.86      471.69     50.19 o 
  -2   8   9      148.86      114.14     27.65 o 
  -1   8   9      785.06      768.81     66.67 o 
   0   8   9      163.47      198.17     36.64 o 
   1   8   9       79.51      100.96     25.73 o 
   2   8   9      233.95      264.75     37.17 o 
   3   8   9      361.32      357.06     43.94 o 
   4   8   9      154.66      170.56     31.46 o 
   5   8   9      324.81      384.96     46.75 o 
   6   8   9      205.52      266.57     41.39 o 
   7   8   9      495.69      459.71     51.84 o 
   8   8   9       62.33       81.19     31.63 o 
  -8   9   9       75.44       99.67     35.94 o 
  -7   9   9      253.76      241.12     42.30 o 
  -6   9   9      378.78      313.30     46.20 o 
  -5   9   9      600.75      637.98     59.25 o 
  -4   9   9      107.75      139.68     35.30 o 
  -3   9   9      234.42      222.78     40.86 o 
  -2   9   9      360.50      314.28     51.35 o 
  -1   9   9      545.38      538.75     64.92 o 
   0   9   9        2.35       29.43     26.66 o 
   1   9   9      612.15      581.37     59.82 o 
   2   9   9       29.37       70.36     27.20 o 
   3   9   9      856.18      837.92     71.54 o 
   4   9   9        0.57       23.06     24.20 o 
   5   9   9      231.06      234.10     43.55 o 
   6   9   9      522.25      532.14     61.42 o 
   7   9   9      707.77      564.61     62.39 o 
   8   9   9       69.74       96.95     33.76 o 
   9   9   9      162.15      172.58     44.79 o 
  -9  10   9      336.60      336.57     63.20 o 
  -8  10   9      496.23      392.15     59.42 o 
  -7  10   9      427.40      399.67     58.30 o 
  -6  10   9      227.94      195.10     44.17 o 
  -5  10   9      528.20      534.51     61.80 o 
  -4  10   9      192.92      147.60     43.93 o 
  -3  10   9      199.94      197.94     45.97 o 
  -2  10   9       90.94      121.26     36.14 o 
  -1  10   9      699.79      659.85     71.74 o 
   0  10   9      138.83      186.54     41.41 o 
   1  10   9      190.78      145.91     38.66 o 
   2  10   9       38.89       31.03     25.90 o 
   3  10   9      330.99      318.00     47.59 o 
   4  10   9       45.39       38.40     27.89 o 
   5  10   9      365.67      393.52     55.65 o 
   6  10   9      397.91      433.67     58.10 o 
   7  10   9       33.95       82.69     34.82 o 
   8  10   9      169.27      188.04     45.11 o 
   9  10   9       42.57       57.84     39.09 o 
  10  10   9       62.41       95.12     52.12 o 
 -10  11   9      101.11      123.61     54.36 o 
  -9  11   9       40.75       91.71     44.12 o 
  -8  11   9        6.85       67.83     37.50 o 
  -7  11   9      282.10      270.65     56.66 o 
  -6  11   9       94.39      106.12     40.69 o 
  -5  11   9       88.36      113.20     41.15 o 
  -4  11   9      510.57      470.12     67.12 o 
  -3  11   9       92.57       86.75     37.97 o 
  -2  11   9      302.95      328.98     55.98 o 
  -1  11   9      133.71      111.79     40.19 o 
   0  11   9      420.28      385.61     58.55 o 
   1  11   9      898.19      876.49     86.20 o 
   2  11   9      136.73      154.23     37.82 o 
   3  11   9      507.47      485.16     60.16 o 
   4  11   9      211.16      221.35     42.03 o 
   5  11   9       44.55      106.46     35.02 o 
   6  11   9       21.77       42.64     32.12 o 
   7  11   9      186.58      227.16     44.89 o 
   8  11   9      164.31      174.03     44.58 o 
   9  11   9      321.60      287.11     52.79 o 
  10  11   9       93.50      121.76     54.01 o 
  11  11   9      103.98      152.08     58.64 o 
 -11  12   9       43.87       59.28     61.20 o 
 -10  12   9       73.51       -4.23     51.54 o 
  -9  12   9      123.01      165.90     60.09 o 
  -8  12   9      226.48      271.00     57.75 o 
  -7  12   9       51.10       94.09     44.12 o 
  -6  12   9      315.34      294.00     65.74 o 
  -5  12   9       26.31       56.86     36.28 o 
  -4  12   9      664.32      664.85     79.41 o 
  -3  12   9        7.67       28.37     34.13 o 
  -2  12   9       37.61       81.70     37.99 o 
  -1  12   9      150.72      203.07     48.31 o 
   0  12   9      352.16      329.60     55.31 o 
   1  12   9      450.53      421.44     61.95 o 
   2  12   9        8.22       39.19     29.72 o 
   3  12   9       89.81       92.27     33.86 o 
   4  12   9      422.37      367.81     51.77 o 
   5  12   9        7.76        7.76     29.20 o 
   6  12   9      314.24      367.82     57.05 o 
   7  12   9      348.33      357.61     58.88 o 
   8  12   9       38.03       23.39     36.27 o 
   9  12   9       44.76       34.01     36.89 o 
  10  12   9       60.40      122.99     56.98 o 
  11  12   9        4.23      -18.62     49.87 o 
  12  12   9        3.65      -35.26     48.15 o 
 -12  13   9       10.46       91.43     61.72 o 
 -11  13   9       60.78       87.57     59.02 o 
 -10  13   9       23.67       85.62     53.59 o 
  -9  13   9        3.69       27.64     52.85 o 
  -8  13   9        3.62       28.72     41.74 o 
  -7  13   9      238.03      203.76     56.18 o 
  -6  13   9        0.87       37.87     39.85 o 
  -5  13   9      233.05      249.04     55.88 o 
  -4  13   9        8.21       38.70     35.46 o 
  -3  13   9       79.69      175.04     46.20 o 
  -2  13   9        7.65       50.53     37.20 o 
  -1  13   9       96.90       66.58     36.19 o 
   0  13   9      170.95      127.51     45.22 o 
   1  13   9       28.73       34.87     32.43 o 
   2  13   9      140.70       55.68     36.52 o 
   3  13   9      125.23       81.98     35.52 o 
   4  13   9       89.40       78.01     36.24 o 
   5  13   9       54.03       72.57     34.52 o 
   6  13   9      109.66       82.74     38.38 o 
   7  13   9       61.26       79.76     39.45 o 
   8  13   9       14.48       -2.15     37.06 o 
   9  13   9       14.43       45.31     40.28 o 
  10  13   9       32.55      -14.27     46.10 o 
  11  13   9        5.88       32.77     51.82 o 
  12  13   9       15.09       23.15     54.09 o 
  13  13   9        3.01       89.57     71.02 o 
 -12  14   9        8.89       64.51     68.28 o 
 -11  14   9       16.87       21.21     60.75 o 
 -10  14   9       22.55      -17.17     48.14 o 
  -9  14   9        3.44       18.98     48.02 o 
  -8  14   9       71.83       42.70     46.60 o 
  -7  14   9        4.98       -0.05     43.93 o 
  -6  14   9       27.21       55.50     44.58 o 
  -5  14   9       34.66       32.91     37.87 o 
  -4  14   9       84.30       61.12     44.72 o 
  -3  14   9       39.34       37.79     45.10 o 
  -2  14   9      135.65      131.46     47.83 o 
  -1  14   9      136.26      142.22     52.11 o 
   0  14   9      393.86      327.41     68.61 o 
   1  14   9      104.67      102.51     44.19 o 
   2  14   9       62.21       23.87     40.48 o 
   3  14   9       14.78       32.28     38.16 o 
   4  14   9      172.77      142.34     45.91 o 
   5  14   9       20.36       53.78     39.01 o 
   6  14   9       18.31       41.39     42.45 o 
   7  14   9        2.32       52.75     40.47 o 
   8  14   9      129.18       99.20     47.96 o 
   9  14   9      236.27      258.65     58.92 o 
  10  14   9       23.92       32.79     53.67 o 
  11  14   9        0.24       33.65     60.43 o 
  12  14   9       55.78       97.58     66.11 o 
 -11  15   9       53.32       69.49     75.64 o 
 -10  15   9       33.33       41.66     59.77 o 
  -9  15   9       53.73       56.08     61.68 o 
  -8  15   9        4.62        8.89     52.16 o 
  -7  15   9       32.48       50.27     61.89 o 
  -6  15   9       61.62      -17.43     47.68 o 
  -5  15   9        1.95       38.84     47.25 o 
  -4  15   9       23.01       47.57     47.33 o 
  -3  15   9       53.01       53.10     45.31 o 
  -2  15   9       51.92       71.70     48.95 o 
  -1  15   9       21.21        3.35     39.36 o 
   0  15   9       37.89       63.45     48.20 o 
   1  15   9       99.58       63.16     43.61 o 
   2  15   9      171.54      183.40     54.67 o 
   3  15   9       37.84       31.87     42.39 o 
   4  15   9       24.52        0.43     36.96 o 
   5  15   9       96.17       86.48     49.23 o 
   6  15   9        9.06       10.76     42.37 o 
   7  15   9       12.90       17.53     40.51 o 
   8  15   9       17.87       21.17     41.75 o 
   9  15   9       24.89       74.44     47.67 o 
  10  15   9       27.85        1.51     50.88 o 
  11  15   9        7.67       -7.39     58.41 o 
 -10  16   9       11.74       39.61     62.02 o 
  -9  16   9       31.30      106.47     66.25 o 
  -8  16   9        1.89       31.89     54.71 o 
  -7  16   9       28.05      109.00     54.16 o 
  -6  16   9        5.50       11.08     47.66 o 
  -5  16   9       49.33       43.51     49.56 o 
  -4  16   9        9.46      -13.24     42.09 o 
  -3  16   9      122.22      222.56     60.68 o 
  -2  16   9      124.60      110.34     54.93 o 
  -1  16   9        9.61        7.73     44.90 o 
   0  16   9       50.62       11.47     46.02 o 
   1  16   9       86.20      125.22     56.14 o 
   2  16   9        7.60       55.14     46.55 o 
   3  16   9       11.59       53.41     45.23 o 
   4  16   9      148.92      109.76     55.14 o 
   5  16   9       52.97       66.09     41.86 o 
   6  16   9        0.28        4.17     41.32 o 
   7  16   9       63.35       42.66     46.22 o 
   8  16   9      117.39      186.71     58.57 o 
   9  16   9        6.88      -22.04     45.52 o 
  10  16   9        7.04       42.36     55.24 o 
  -8  17   9       17.34       -6.14     56.98 o 
  -7  17   9        4.02        9.76     53.24 o 
  -6  17   9       12.56       49.40     52.58 o 
  -5  17   9       26.79       42.88     53.54 o 
  -4  17   9       19.43       58.71     50.26 o 
  -3  17   9       17.40       44.11     46.10 o 
  -2  17   9       11.08      -11.43     45.24 o 
  -1  17   9       21.90       33.84     45.73 o 
   0  17   9      120.92       98.81     51.40 o 
   1  17   9        8.41       35.71     48.81 o 
   2  17   9        4.79       25.32     46.10 o 
   3  17   9       43.07       -5.74     43.43 o 
   4  17   9        3.45       57.65     45.47 o 
   5  17   9       61.36       98.44     53.69 o 
   6  17   9        7.00       42.50     49.54 o 
   7  17   9       20.96       28.31     46.49 o 
   8  17   9       10.02      104.58     55.46 o 
  -5  18   9       11.46       13.69     51.01 o 
  -4  18   9       10.07       18.92     53.91 o 
  -3  18   9        2.43        8.04     48.84 o 
  -2  18   9       24.36       73.67     54.93 o 
  -1  18   9        7.19       27.34     49.02 o 
   0  18   9        2.36       34.53     52.13 o 
   1  18   9       42.88       28.10     50.71 o 
   2  18   9       32.24       69.06     57.28 o 
   3  18   9        8.93       83.29     56.17 o 
   4  18   9        8.60       48.94     56.87 o 
   5  18   9        2.03       -6.71     51.29 o 
   0   0  10      116.51      155.75     50.67 o 
   0   1  10       20.55       20.44     17.44 o 
   1   1  10       27.99       48.36     21.91 o 
  -1   2  10      585.43      594.37     57.83 o 
   0   2  10       57.94       79.23     23.32 o 
   1   2  10      297.31      298.53     39.32 o 
   2   2  10      566.45      539.87     50.98 o 
  -2   3  10       64.77       56.45     31.44 o 
  -1   3  10      189.46      156.67     34.28 o 
   0   3  10      232.60      226.57     39.27 o 
   1   3  10     1137.18     1170.39     68.62 o 
   2   3  10      503.14      378.76     77.31 o 
   3   3  10      102.18      122.44     29.50 o 
  -3   4  10      349.74      338.54     44.69 o 
  -2   4  10      183.98      134.27     41.92 o 
  -1   4  10      166.65      153.74     32.10 o 
   0   4  10      102.93       83.06     24.00 o 
   1   4  10      836.43      801.87     58.81 o 
   2   4  10       98.92       91.52     27.51 o 
   3   4  10      231.37      253.58     35.66 o 
   4   4  10      493.20      460.03     52.17 o 
  -4   5  10      268.46      234.70     52.72 o 
  -3   5  10      398.47      362.68     60.22 o 
  -2   5  10      355.18      341.26     45.55 o 
  -1   5  10      779.36      558.15    105.88 o 
   0   5  10      101.79       89.92     26.82 o 
   1   5  10      360.22      401.29     43.50 o 
   2   5  10       62.30       44.07     22.08 o 
   3   5  10      417.18      491.01     48.95 o 
   4   5  10       44.03       49.62     23.92 o 
   5   5  10      520.89      453.15    113.18 o 
  -5   6  10       70.95       90.06     30.31 o 
  -4   6  10       44.24       50.99     27.10 o 
  -3   6  10       79.28      106.12     28.27 o 
  -2   6  10       88.26       74.24     27.89 o 
  -1   6  10      197.92      165.28     34.91 o 
   0   6  10      466.09      434.32     50.57 o 
   1   6  10      160.10      165.22     33.53 o 
   2   6  10       89.01       62.12     23.93 o 
   3   6  10      294.27      265.03     39.43 o 
   4   6  10       95.88      119.79     29.55 o 
   5   6  10       46.17       60.30     26.42 o 
   6   6  10      832.18      775.32     70.46 o 
  -6   7  10     1579.06     1516.69     96.53 o 
  -5   7  10      488.90      503.16     53.21 o 
  -4   7  10       54.66       65.83     26.37 o 
  -3   7  10      156.07      195.62     35.86 o 
  -2   7  10      859.68      774.74     67.86 o 
  -1   7  10      167.64      158.79     34.41 o 
   0   7  10      154.61      186.52     36.77 o 
   1   7  10      347.52      412.36     52.35 o 
   2   7  10       64.23       83.17     26.39 o 
   3   7  10      401.72      451.73     49.10 o 
   4   7  10        4.97       12.42     21.94 o 
   5   7  10       22.07       15.00     23.80 o 
   6   7  10      241.13      233.63     41.62 o 
   7   7  10       85.17       95.09     35.33 o 
  -7   8  10      594.38      573.58     64.77 o 
  -6   8  10       49.56       63.76     31.96 o 
  -5   8  10      336.22      325.38     47.24 o 
  -4   8  10        4.65       19.04     25.68 o 
  -3   8  10     1369.50     1273.51     83.07 o 
  -2   8  10       41.86       59.52     28.64 o 
  -1   8  10      550.00      583.16     62.57 o 
   0   8  10       11.36       44.05     25.05 o 
   1   8  10      868.11      891.46     74.67 o 
   2   8  10     1387.36     1301.59     88.22 o 
   3   8  10      462.76      518.61     53.20 o 
   4   8  10       11.26       19.63     23.14 o 
   5   8  10      230.34      195.58     35.43 o 
   6   8  10      376.29      389.42     55.77 o 
   7   8  10       58.79       42.62     33.01 o 
   8   8  10      897.40      878.47     82.26 o 
  -8   9  10      674.12      659.02     78.89 o 
  -7   9  10      242.92      291.88     54.17 o 
  -6   9  10      290.25      361.56     54.91 o 
  -5   9  10      382.61      329.53     51.16 o 
  -4   9  10      538.47      506.73     60.88 o 
  -3   9  10      869.64      937.25     99.42 o 
  -2   9  10      342.44      346.66     54.98 o 
  -1   9  10      209.59      201.04     43.75 o 
   0   9  10      104.04      107.55     36.94 o 
   1   9  10      989.40     1015.97     90.78 o 
   2   9  10       59.38       77.84     33.71 o 
   3   9  10      745.45      699.63     69.56 o 
   4   9  10      311.50      302.77     47.19 o 
   5   9  10      799.17      503.68     99.65 o 
   6   9  10      498.11      597.54     65.98 o 
   7   9  10      354.80      355.30     59.79 o 
   8   9  10       22.21       31.33     39.65 o 
   9   9  10      333.45      393.02     75.34 o 
  -9  10  10      110.40       99.36     51.83 o 
  -8  10  10       19.89       35.50     37.35 o 
  -7  10  10       49.18       56.58     37.05 o 
  -6  10  10       76.51      100.54     40.90 o 
  -5  10  10       80.76       86.64     41.48 o 
  -4  10  10       28.50       29.34     37.27 o 
  -3  10  10      261.87      346.79     58.55 o 
  -2  10  10      405.53      339.68     56.79 o 
  -1  10  10      106.95       98.04     36.67 o 
   0  10  10       55.59       45.84     32.08 o 
   1  10  10      366.35      310.89     54.53 o 
   2  10  10      404.44      400.56     61.89 o 
   3  10  10       92.49      101.80     38.01 o 
   4  10  10      377.02      405.10     57.17 o 
   5  10  10      626.51      454.41     90.28 o 
   6  10  10      200.83      181.15     42.03 o 
   7  10  10      657.37      637.51     80.45 o 
   8  10  10        5.07       50.47     38.36 o 
   9  10  10      542.88      599.09     89.04 o 
  10  10  10       60.15       42.56     47.79 o 
 -10  11  10       51.25       25.57     50.87 o 
  -9  11  10        3.29       33.17     51.48 o 
  -8  11  10      168.99      164.00     52.97 o 
  -7  11  10       69.10       73.44     43.77 o 
  -6  11  10       14.88       38.82     39.13 o 
  -5  11  10      272.27      257.24     54.75 o 
  -4  11  10       88.87       67.20     37.92 o 
  -3  11  10       85.11       99.71     40.94 o 
  -2  11  10       75.70       82.50     38.28 o 
  -1  11  10      224.48      269.39     52.53 o 
   0  11  10      245.17      254.39     47.83 o 
   1  11  10       99.29      145.97     43.78 o 
   2  11  10      115.16      135.25     39.92 o 
   3  11  10       99.66       97.60     39.81 o 
   4  11  10       66.83       79.35     34.29 o 
   5  11  10       27.93       17.32     32.09 o 
   6  11  10      110.64      115.29     39.38 o 
   7  11  10      307.18      303.40     52.98 o 
   8  11  10      217.19      180.30     50.30 o 
   9  11  10       46.52       40.25     45.86 o 
  10  11  10       13.44      -17.92     56.90 o 
  11  11  10       32.10       47.74     51.81 o 
 -11  12  10       98.92       87.49     66.51 o 
 -10  12  10       14.78       34.48     63.53 o 
  -9  12  10        0.28        0.14     51.53 o 
  -8  12  10      122.17      206.59     63.94 o 
  -7  12  10      135.94      175.75     55.69 o 
  -6  12  10      163.23      142.86     50.24 o 
  -5  12  10       35.01       86.27     50.20 o 
  -4  12  10       35.46       48.49     40.17 o 
  -3  12  10       59.04      110.99     44.42 o 
  -2  12  10      128.31      117.30     41.33 o 
  -1  12  10        5.30       36.09     35.72 o 
   0  12  10      510.42      445.52     67.48 o 
   1  12  10      422.91      445.97     66.50 o 
   2  12  10      103.57      130.66     44.00 o 
   3  12  10      230.83      260.51     55.99 o 
   4  12  10      528.42      611.62     79.30 o 
   5  12  10      104.12      117.91     39.61 o 
   6  12  10      316.22      336.91     56.27 o 
   7  12  10      181.14      169.96     48.75 o 
   8  12  10       34.04       81.24     45.15 o 
   9  12  10      179.84      281.34     71.69 o 
  10  12  10       96.56      112.81     56.42 o 
  11  12  10       31.24       62.43     56.91 o 
  12  12  10       12.38      -60.60     55.42 o 
 -12  13  10       22.43       93.97     63.25 o 
 -11  13  10       17.69       43.41     59.00 o 
 -10  13  10       21.55       -2.79     50.89 o 
  -9  13  10       59.62        3.31     52.03 o 
  -8  13  10       47.93      113.41     58.58 o 
  -7  13  10       23.18        1.37     43.46 o 
  -6  13  10       69.35       61.27     48.15 o 
  -5  13  10       72.35       81.00     45.98 o 
  -4  13  10       34.93       52.67     42.81 o 
  -3  13  10      164.85      151.08     50.38 o 
  -2  13  10      343.64      310.12     61.31 o 
  -1  13  10       56.45       71.64     40.73 o 
   0  13  10       74.06       92.24     41.85 o 
   1  13  10       29.79       45.14     36.81 o 
   2  13  10       19.76       29.58     32.53 o 
   3  13  10       68.03       65.61     41.61 o 
   4  13  10        4.71        1.90     36.42 o 
   5  13  10      213.57      201.17     47.64 o 
   6  13  10        0.55       30.34     34.86 o 
   7  13  10       27.20       67.86     40.49 o 
   8  13  10       34.77       65.07     45.99 o 
   9  13  10       24.40      -35.69     51.24 o 
  10  13  10       21.81        1.94     53.78 o 
  11  13  10        1.95       -8.25     51.77 o 
  12  13  10       74.45       99.60     69.20 o 
 -11  14  10       12.36       70.65     62.59 o 
 -10  14  10        7.81      -35.69     47.21 o 
  -9  14  10       13.20       67.00     51.74 o 
  -8  14  10       33.55       61.77     55.71 o 
  -7  14  10       27.70        3.32     45.97 o 
  -6  14  10       15.37       33.38     52.66 o 
  -5  14  10       30.73       59.68     48.00 o 
  -4  14  10       17.64       18.83     41.84 o 
  -3  14  10      111.47       79.63     45.20 o 
  -2  14  10       21.49       58.85     43.01 o 
  -1  14  10      168.90      196.01     51.64 o 
   0  14  10      106.66       71.79     43.07 o 
   1  14  10       36.36       52.72     39.09 o 
   2  14  10       36.12       75.61     45.49 o 
   3  14  10       23.50       41.74     39.26 o 
   4  14  10       59.29       29.60     43.28 o 
   5  14  10       86.88      106.22     49.42 o 
   6  14  10        7.41       78.92     44.86 o 
   7  14  10       12.41       11.98     40.92 o 
   8  14  10       31.01       22.33     45.89 o 
   9  14  10       83.95       19.06     58.98 o 
  10  14  10       13.43       73.87     60.05 o 
  11  14  10        6.23        8.94     56.09 o 
 -10  15  10       55.76       38.43     60.04 o 
  -9  15  10       49.90       39.87     56.50 o 
  -8  15  10       38.46        5.89     54.57 o 
  -7  15  10       18.24       10.82     49.40 o 
  -6  15  10       21.87       52.34     56.73 o 
  -5  15  10       33.58       33.76     46.74 o 
  -4  15  10       19.52        9.60     48.99 o 
  -3  15  10       16.87       12.61     47.51 o 
  -2  15  10        4.86       26.08     45.45 o 
  -1  15  10       98.24       62.31     50.06 o 
   0  15  10        3.80       -2.57     43.89 o 
   1  15  10       41.98       63.40     47.24 o 
   2  15  10       10.35       31.89     43.26 o 
   3  15  10       90.14      118.73     47.81 o 
   4  15  10        9.95       37.96     48.03 o 
   5  15  10       18.35       13.91     43.12 o 
   6  15  10       23.13       16.26     46.89 o 
   7  15  10       20.57       57.83     45.97 o 
   8  15  10       63.32       81.52     50.01 o 
   9  15  10       25.80       31.36     60.81 o 
  10  15  10       27.06       75.40     64.48 o 
  -8  16  10       31.24       77.56     64.65 o 
  -7  16  10       17.44       14.06     48.88 o 
  -6  16  10        9.78      -18.54     49.86 o 
  -5  16  10        8.62      -13.29     49.74 o 
  -4  16  10       19.32       26.51     50.64 o 
  -3  16  10      116.00      171.86     59.48 o 
  -2  16  10       20.52       27.36     47.95 o 
  -1  16  10       35.93       86.08     52.29 o 
   0  16  10       20.16      -18.98     41.63 o 
   1  16  10       12.60        9.53     42.24 o 
   2  16  10      142.48      175.87     59.26 o 
   3  16  10       42.62       38.09     45.65 o 
   4  16  10       11.78       32.06     46.57 o 
   5  16  10       26.35      133.30     56.30 o 
   6  16  10        7.75       46.81     49.36 o 
   7  16  10       86.56       63.32     50.43 o 
   8  16  10       93.58      204.07     61.14 o 
  -6  17  10        0.13       38.05     51.10 o 
  -5  17  10       10.21       46.95     51.84 o 
  -4  17  10       14.51      -26.71     46.92 o 
  -3  17  10        6.40       87.04     58.00 o 
  -2  17  10       10.36       -4.48     46.72 o 
  -1  17  10       16.84       52.63     52.71 o 
   0  17  10       19.82       19.74     51.46 o 
   1  17  10       33.13       96.33     53.58 o 
   2  17  10       11.13       70.80     51.84 o 
   3  17  10      105.37      104.17     55.86 o 
   4  17  10       13.61        8.05     51.18 o 
   5  17  10        9.24       43.50     55.56 o 
   6  17  10        2.98       28.70     53.19 o 
  -1  18  10        3.51       -4.39     55.83 o 
   0  18  10       17.53       65.52     51.69 o 
   1  18  10       21.66       33.38     53.57 o 
   0   0  11      625.41      540.86    156.55 o 
   0   1  11     1028.83     1114.64     79.87 o 
   1   1  11      177.26      182.99     37.89 o 
  -1   2  11       83.22       98.92     30.49 o 
   0   2  11       32.15       45.00     24.44 o 
   1   2  11       17.45       53.32     29.07 o 
   2   2  11      124.18      102.71     30.98 o 
  -2   3  11       57.66       73.76     28.17 o 
  -1   3  11      515.76      555.21     62.12 o 
   0   3  11      360.63      394.66     53.65 o 
   1   3  11      599.32      563.05     61.33 o 
   2   3  11      337.80      310.51     48.28 o 
   3   3  11     1996.47     1206.61    313.55 o 
  -3   4  11      167.47      208.39     42.50 o 
  -2   4  11       75.07      108.60     31.76 o 
  -1   4  11      191.56      215.49     41.45 o 
   0   4  11      426.08      408.87     54.26 o 
   1   4  11      583.00      483.73    105.99 o 
   2   4  11      317.24      249.34     44.19 o 
   3   4  11      456.93      457.46     53.32 o 
   4   4  11       35.48       56.75     27.63 o 
  -4   5  11      573.73      569.11     60.58 o 
  -3   5  11      468.79      458.95     58.38 o 
  -2   5  11      363.66      188.96     99.44 o 
  -1   5  11     1612.59     1234.91    216.03 o 
   0   5  11       81.02       86.96     29.15 o 
   1   5  11      364.28      367.01     48.39 o 
   2   5  11       47.71       67.07     27.34 o 
   3   5  11      167.58      205.82     38.38 o 
   4   5  11      306.55      331.50     48.61 o 
   5   5  11      674.36      660.04     66.66 o 
  -5   6  11      903.40      843.34     76.05 o 
  -4   6  11       94.71      131.45     35.61 o 
  -3   6  11       90.41      161.81     40.39 o 
  -2   6  11      258.57      260.03     43.07 o 
  -1   6  11     1231.18      975.87    153.75 o 
   0   6  11      124.63      143.28     33.10 o 
   1   6  11      156.06      161.23     39.23 o 
   2   6  11      552.15      530.29     58.87 o 
   3   6  11        2.13        8.09     27.46 o 
   4   6  11      145.91      152.76     36.86 o 
   5   6  11     1414.28     1317.47     92.75 o 
   6   6  11      164.70      129.38     38.18 o 
  -6   7  11      164.26      119.47     38.61 o 
  -5   7  11      276.25      342.82     53.66 o 
  -4   7  11      105.31      123.78     35.08 o 
  -3   7  11      339.46      420.20     56.94 o 
  -2   7  11     1086.18     1081.16     84.82 o 
  -1   7  11      105.90      132.81     34.95 o 
   0   7  11      774.97      784.61     78.90 o 
   1   7  11      166.85      114.29     32.25 o 
   2   7  11       90.40      110.50     32.46 o 
   3   7  11      198.21      190.51     38.16 o 
   4   7  11      596.81      576.25     63.61 o 
   5   7  11      333.58      392.66     55.17 o 
   6   7  11      608.25      492.09     60.36 o 
   7   7  11      448.55      542.08     63.79 o 
  -7   8  11      675.60      719.91     74.81 o 
  -6   8  11      354.49      333.79     52.35 o 
  -5   8  11      443.22      460.07     56.58 o 
  -4   8  11      387.37      415.68     54.22 o 
  -3   8  11       53.18       78.38     34.14 o 
  -2   8  11       42.77       45.61     29.99 o 
  -1   8  11       86.28       96.70     34.88 o 
   0   8  11      525.61      496.88     58.43 o 
   1   8  11     1375.09     1262.79     90.12 o 
   2   8  11      320.08      305.33     46.05 o 
   3   8  11      436.66      450.81     58.20 o 
   4   8  11       91.17      151.07     43.66 o 
   5   8  11     1237.13     1216.70     93.80 o 
   6   8  11      202.08      178.16     42.67 o 
   7   8  11      154.18      247.45     51.32 o 
   8   8  11      110.94      136.43     44.91 o 
  -8   9  11       80.20      135.82     54.08 o 
  -7   9  11       77.50       96.04     42.12 o 
  -6   9  11      436.98      414.44     59.37 o 
  -5   9  11       81.03      100.42     39.75 o 
  -4   9  11      313.93      331.87     59.78 o 
  -3   9  11      109.31       96.71     40.16 o 
  -2   9  11       50.29       55.24     38.48 o 
  -1   9  11      376.89      355.55     57.21 o 
   0   9  11      712.74      671.50     78.50 o 
   1   9  11      166.42      142.54     40.86 o 
   2   9  11       94.02       67.10     34.90 o 
   3   9  11      308.28      284.48     54.79 o 
   4   9  11       45.92       49.11     34.41 o 
   5   9  11      368.36      473.10     71.44 o 
   6   9  11      131.71       68.40     39.16 o 
   7   9  11       31.70       86.65     41.48 o 
   8   9  11      108.09       73.51     43.39 o 
   9   9  11      359.91      307.74     75.34 o 
  -9  10  11       66.60       73.53     53.03 o 
  -8  10  11       47.05       81.81     54.02 o 
  -7  10  11        0.31        6.01     38.87 o 
  -6  10  11       61.79      129.20     48.18 o 
  -5  10  11      279.44      272.83     57.44 o 
  -4  10  11      197.03      247.71     55.97 o 
  -3  10  11      846.45      889.07     93.27 o 
  -2  10  11      287.86      244.86     55.30 o 
  -1  10  11        2.55       26.68     34.29 o 
   0  10  11       39.60       39.58     35.22 o 
   1  10  11       14.69       34.37     32.67 o 
   2  10  11      104.69       75.76     35.45 o 
   3  10  11       29.94       37.44     34.28 o 
   4  10  11      211.50      221.03     50.94 o 
   5  10  11      616.30      614.81     88.90 o 
   6  10  11      135.17      177.99     51.41 o 
   7  10  11       44.36       28.71     41.31 o 
   8  10  11       34.81       94.26     44.95 o 
   9  10  11      104.16      117.05     55.30 o 
  10  10  11       66.25       69.22     55.66 o 
 -10  11  11       48.67       68.70     67.43 o 
  -9  11  11       14.04      -23.54     64.60 o 
  -8  11  11      188.59      174.17     67.51 o 
  -7  11  11       35.64       82.91     47.22 o 
  -6  11  11       24.00       36.16     43.79 o 
  -5  11  11       21.02       98.65     47.56 o 
  -4  11  11       20.21       32.69     40.16 o 
  -3  11  11       16.55       75.54     39.78 o 
  -2  11  11       29.68       23.82     33.95 o 
  -1  11  11       92.54       69.08     37.74 o 
   0  11  11       71.10       55.21     40.09 o 
   1  11  11       34.71       41.43     36.02 o 
   2  11  11       70.38       59.97     39.37 o 
   3  11  11       38.35       30.17     36.48 o 
   4  11  11      117.18      143.32     46.18 o 
   5  11  11        0.65       21.23     37.49 o 
   6  11  11       65.15       93.62     45.70 o 
   7  11  11       54.93       95.78     48.09 o 
   8  11  11      218.63      241.34     58.68 o 
   9  11  11       15.76       36.07     54.88 o 
  10  11  11        6.94       51.36     53.23 o 
  11  11  11        7.19       66.09     62.26 o 
 -11  12  11       27.60       56.07     62.35 o 
 -10  12  11       22.88       27.77     61.73 o 
  -9  12  11       42.17       95.09     63.67 o 
  -8  12  11      143.52      199.21     66.14 o 
  -7  12  11       39.14       -7.09     44.01 o 
  -6  12  11       19.56       43.09     42.90 o 
  -5  12  11       33.31       30.15     42.42 o 
  -4  12  11       53.42       54.19     50.62 o 
  -3  12  11        4.55       26.71     40.37 o 
  -2  12  11      274.68      283.68     57.75 o 
  -1  12  11       54.97       90.90     42.90 o 
   0  12  11      113.66      116.41     44.12 o 
   1  12  11       19.02       29.66     35.19 o 
   2  12  11       50.02       44.04     35.99 o 
   3  12  11      181.87      199.80     53.48 o 
   4  12  11      190.37      230.01     54.95 o 
   5  12  11      172.72      189.03     51.21 o 
   6  12  11      122.08      269.09     68.30 o 
   7  12  11       36.00       40.39     46.23 o 
   8  12  11        1.65       50.00     42.92 o 
   9  12  11       33.67       32.04     49.16 o 
  10  12  11       35.49       44.39     55.28 o 
  11  12  11        0.90       30.53     55.49 o 
  12  12  11       15.43       57.22     64.36 o 
 -11  13  11       11.85       37.29     62.17 o 
 -10  13  11        2.38       -2.45     54.86 o 
  -9  13  11      102.29      122.29     60.85 o 
  -8  13  11       13.08       33.08     53.58 o 
  -7  13  11        6.54       47.48     46.89 o 
  -6  13  11        1.10       49.35     49.13 o 
  -5  13  11       47.51       51.92     50.09 o 
  -4  13  11       10.73       60.32     42.12 o 
  -3  13  11       90.69      144.73     48.71 o 
  -2  13  11       66.37       69.10     42.65 o 
  -1  13  11       22.55        9.32     38.95 o 
   0  13  11      102.23      144.39     47.55 o 
   1  13  11      106.49      109.30     45.30 o 
   2  13  11        3.93       29.57     37.12 o 
   3  13  11       42.07      -11.81     37.85 o 
   4  13  11       18.15       54.58     41.54 o 
   5  13  11      146.01      164.33     51.28 o 
   6  13  11       48.23       73.52     52.95 o 
   7  13  11       26.21       46.19     43.55 o 
   8  13  11       33.06      123.82     54.61 o 
   9  13  11       23.65        6.78     48.08 o 
  10  13  11        2.28       82.27     55.03 o 
  11  13  11        0.76      -42.10     52.34 o 
  -9  14  11        9.66       28.73     53.67 o 
  -8  14  11      111.36       83.31     56.40 o 
  -7  14  11        8.37       27.20     44.61 o 
  -6  14  11        7.25       32.61     47.16 o 
  -5  14  11       26.56        9.11     49.04 o 
  -4  14  11       36.26       64.06     45.85 o 
  -3  14  11        2.38       11.30     44.48 o 
  -2  14  11       29.70       41.32     41.79 o 
  -1  14  11       83.05       73.49     44.84 o 
   0  14  11       10.76       53.58     41.22 o 
   1  14  11       10.00       29.23     44.67 o 
   2  14  11       12.07       25.47     39.70 o 
   3  14  11       46.82       16.60     42.95 o 
   4  14  11       17.02       88.21     44.78 o 
   5  14  11       21.37       43.59     47.14 o 
   6  14  11       31.09       50.45     49.71 o 
   7  14  11       52.91       76.37     55.92 o 
   8  14  11       30.27       19.49     52.81 o 
   9  14  11       32.78       80.63     62.72 o 
  -8  15  11       15.23       26.37     57.37 o 
  -7  15  11        3.58       33.94     52.41 o 
  -6  15  11       39.12       93.09     54.59 o 
  -5  15  11       15.87       28.38     54.41 o 
  -4  15  11        6.68        6.54     47.99 o 
  -3  15  11        5.23      -12.29     46.98 o 
  -2  15  11       37.20       52.41     51.22 o 
  -1  15  11       46.45       94.72     52.24 o 
   0  15  11       61.84      159.24     56.19 o 
   1  15  11        7.19       73.68     48.74 o 
   2  15  11      112.79      135.99     55.11 o 
   3  15  11       73.77       63.98     47.69 o 
   4  15  11       67.72       82.48     50.30 o 
   5  15  11       21.22       19.56     45.07 o 
   6  15  11       75.91      166.21     59.57 o 
   7  15  11       51.28       24.11     59.21 o 
   8  15  11       71.53       69.81     64.05 o 
  -6  16  11       11.35       17.07     54.11 o 
  -5  16  11        5.61       49.11     53.60 o 
  -4  16  11       17.02       73.23     52.52 o 
  -3  16  11       19.03      -14.72     51.89 o 
  -2  16  11       10.87       33.66     50.12 o 
  -1  16  11        2.49       31.10     50.30 o 
   0  16  11       12.38       -1.17     49.87 o 
   1  16  11       38.93       45.50     53.82 o 
   2  16  11       25.13       88.24     51.92 o 
   3  16  11        9.17       21.30     52.05 o 
   4  16  11        4.70       13.34     49.69 o 
   5  16  11       25.92       27.48     53.49 o 
   6  16  11        8.92       19.93     52.83 o 
  -2  17  11       35.41      101.18     62.26 o 
  -1  17  11        2.62       72.72     58.85 o 
   0  17  11       30.63       59.09     53.60 o 
   1  17  11        1.39       13.43     50.85 o 
   2  17  11        3.98       42.95     56.75 o 
   0   0  12      736.20      744.54    187.17 o 
   0   1  12      139.41      126.88     43.66 o 
   1   1  12      774.22      884.35    104.50 o 
  -1   2  12      548.19      448.13     74.73 o 
   0   2  12      259.90      288.09     60.70 o 
   1   2  12       70.34       62.95     32.45 o 
   2   2  12      180.57      150.98     43.07 o 
  -2   3  12      378.90      397.05     62.48 o 
  -1   3  12      688.25      635.90     69.16 o 
   0   3  12      953.06      980.33     93.19 o 
   1   3  12     1173.13     1164.77    103.40 o 
   2   3  12     1182.02     1153.84    102.15 o 
   3   3  12        7.84        8.16     31.13 o 
  -3   4  12      846.80      614.12    124.28 o 
  -2   4  12      883.95      868.48     81.32 o 
  -1   4  12      127.33      128.88     36.18 o 
   0   4  12      160.25      161.88     43.71 o 
   1   4  12       75.99       62.13     34.59 o 
   2   4  12      464.60      318.24    117.84 o 
   3   4  12     1106.54     1064.82    105.46 o 
   4   4  12      466.13      488.48     70.84 o 
  -4   5  12      648.53      633.21     72.11 o 
  -3   5  12       60.13       45.57     30.85 o 
  -2   5  12       63.14       45.74     29.19 o 
  -1   5  12      339.35      365.50     54.42 o 
   0   5  12      516.45      385.42     85.04 o 
   1   5  12      545.19      509.45     72.22 o 
   2   5  12       90.91       81.02     34.26 o 
   3   5  12      377.53      410.31     61.17 o 
   4   5  12       79.82       98.33     38.72 o 
   5   5  12      466.43      444.29     56.19 o 
  -5   6  12       14.27       15.62     30.10 o 
  -4   6  12      378.44      341.80     66.48 o 
  -3   6  12      182.26      145.11     39.72 o 
  -2   6  12       79.22      114.00     38.44 o 
  -1   6  12      897.38      995.33     90.62 o 
   0   6  12      187.32      233.91     44.01 o 
   1   6  12      426.15      393.90     59.39 o 
   2   6  12      107.22      150.59     42.85 o 
   3   6  12      216.72      218.16     48.54 o 
   4   6  12      456.04      520.90     69.17 o 
   5   6  12      932.55      949.53     90.48 o 
   6   6  12       57.05       64.34     35.25 o 
  -6   7  12      369.91      396.38     59.93 o 
  -5   7  12        8.35       36.89     31.72 o 
  -4   7  12       47.37      139.19     40.51 o 
  -3   7  12       62.09       59.09     34.65 o 
  -2   7  12      121.61       97.69     37.42 o 
  -1   7  12      527.66      421.27     69.62 o 
   0   7  12      733.89      699.35     71.73 o 
   1   7  12      511.31      517.27     61.52 o 
   2   7  12      252.21      212.87     46.61 o 
   3   7  12        5.33        7.13     32.53 o 
   4   7  12      840.01      775.35     85.36 o 
   5   7  12      147.59      138.69     43.62 o 
   6   7  12      103.37      101.58     39.12 o 
   7   7  12       27.94       74.40     35.73 o 
  -7   8  12       13.16       35.60     37.73 o 
  -6   8  12      161.65      209.83     47.43 o 
  -5   8  12       32.09       28.76     34.38 o 
  -4   8  12      249.23      291.54     50.99 o 
  -3   8  12      290.20      344.36     56.17 o 
  -2   8  12       88.19       92.24     37.74 o 
  -1   8  12      656.15      630.94     70.08 o 
   0   8  12      195.67      215.39     42.12 o 
   1   8  12      563.08      572.30     71.83 o 
   2   8  12      235.82      172.42     53.02 o 
   3   8  12       73.81      137.32     45.26 o 
   4   8  12       19.76       48.36     42.39 o 
   5   8  12      114.27      109.91     47.36 o 
   6   8  12      409.83      364.78     74.23 o 
   7   8  12       15.46       50.22     43.02 o 
   8   8  12       89.29      128.14     51.21 o 
  -8   9  12       23.47       60.30     47.03 o 
  -7   9  12       10.22      -21.68     38.64 o 
  -6   9  12       61.89       62.45     48.27 o 
  -5   9  12      187.08      162.01     52.05 o 
  -4   9  12       41.26       67.58     42.45 o 
  -3   9  12       22.57       71.06     39.58 o 
  -2   9  12      450.01      426.35     68.11 o 
  -1   9  12      211.54      222.26     51.61 o 
   0   9  12      122.78      115.72     41.00 o 
   1   9  12       19.93       45.77     36.51 o 
   2   9  12      114.39      129.21     42.47 o 
   3   9  12      148.07      229.07     56.83 o 
   4   9  12       47.71       62.59     45.12 o 
   5   9  12       14.40       -8.49     39.42 o 
   6   9  12      110.66      122.63     51.87 o 
   7   9  12       13.77       70.59     44.28 o 
   8   9  12        2.23        4.65     40.37 o 
   9   9  12       81.82       91.52     52.32 o 
  -9  10  12       25.00        3.60     60.83 o 
  -8  10  12       99.85       60.81     60.85 o 
  -7  10  12      149.98      149.59     59.04 o 
  -6  10  12      106.62      193.90     57.05 o 
  -5  10  12       42.19       85.56     45.97 o 
  -4  10  12       79.36      119.96     50.45 o 
  -3  10  12       18.51       57.22     41.25 o 
  -2  10  12       27.03       38.06     39.93 o 
  -1  10  12       39.96       94.01     40.19 o 
   0  10  12       55.13       80.66     39.59 o 
   1  10  12      106.36      163.41     47.66 o 
   2  10  12      141.82      129.98     43.27 o 
   3  10  12       74.09      144.00     52.51 o 
   4  10  12      109.01       86.59     50.73 o 
   5  10  12       42.30       30.76     44.91 o 
   6  10  12       11.49      -24.23     41.73 o 
   7  10  12        0.83       52.86     51.20 o 
   8  10  12        8.88       54.07     46.71 o 
   9  10  12        0.92       19.40     51.54 o 
  10  10  12       12.55       13.97     50.78 o 
 -10  11  12       90.73      142.20     67.05 o 
  -9  11  12       14.09       73.03     59.15 o 
  -8  11  12       10.23        4.94     55.54 o 
  -7  11  12      120.81      136.81     61.01 o 
  -6  11  12      127.53      100.55     50.91 o 
  -5  11  12       27.09      -17.89     41.23 o 
  -4  11  12      151.86      209.61     57.56 o 
  -3  11  12       35.84       43.33     43.30 o 
  -2  11  12       36.50       54.66     48.18 o 
  -1  11  12       40.67       61.52     41.06 o 
   0  11  12       84.82      146.74     46.10 o 
   1  11  12       41.18       66.38     39.57 o 
   2  11  12       62.60       89.07     39.81 o 
   3  11  12       13.20       51.83     39.60 o 
   4  11  12       70.08       41.85     47.38 o 
   5  11  12       53.25      125.24     53.19 o 
   6  11  12      127.96      111.07     53.79 o 
   7  11  12       25.34       64.47     51.19 o 
   8  11  12       13.17       97.76     50.11 o 
   9  11  12       11.46      -29.74     45.37 o 
  10  11  12        1.23       10.58     51.61 o 
  11  11  12       64.80      131.54     66.72 o 
 -10  12  12       93.98      131.41     67.67 o 
  -9  12  12       39.87       39.08     60.13 o 
  -8  12  12        0.63      -11.82     54.57 o 
  -7  12  12       39.25       12.92     46.89 o 
  -6  12  12       67.96       43.80     49.96 o 
  -5  12  12        3.85       -1.18     43.45 o 
  -4  12  12      116.47      130.39     55.69 o 
  -3  12  12       62.77       77.28     49.85 o 
  -2  12  12       20.54       35.80     41.94 o 
  -1  12  12       73.19       58.55     40.21 o 
   0  12  12        7.12       77.50     43.33 o 
   1  12  12       38.40       28.17     41.67 o 
   2  12  12       15.31       41.13     39.46 o 
   3  12  12       18.80       31.32     41.61 o 
   4  12  12       63.66      135.12     55.52 o 
   5  12  12       26.99       27.09     50.35 o 
   6  12  12       56.61       47.20     49.20 o 
   7  12  12       17.17       29.86     54.25 o 
   8  12  12        6.81       23.27     52.94 o 
   9  12  12       49.35       59.76     55.53 o 
  10  12  12       30.51       65.44     58.08 o 
  -9  13  12       39.39       54.69     60.47 o 
  -8  13  12        6.22       41.36     52.47 o 
  -7  13  12        9.82       58.28     47.39 o 
  -6  13  12       50.94       43.52     48.13 o 
  -5  13  12        8.14       12.95     43.73 o 
  -4  13  12       25.05       54.58     49.76 o 
  -3  13  12       12.94       -5.13     50.41 o 
  -2  13  12       83.92       51.93     44.80 o 
  -1  13  12       29.37       46.00     45.25 o 
   0  13  12        6.44       15.54     43.95 o 
   1  13  12       51.19       23.89     46.81 o 
   2  13  12      124.54       95.57     49.08 o 
   3  13  12       38.42       52.64     45.43 o 
   4  13  12        8.73       16.33     44.71 o 
   5  13  12       18.81       70.34     53.89 o 
   6  13  12        2.60       30.73     50.04 o 
   7  13  12       38.89       56.01     55.94 o 
   8  13  12       20.96      -24.35     48.56 o 
   9  13  12       19.76       54.51     68.14 o 
  -7  14  12        0.48        5.58     52.42 o 
  -6  14  12        0.16       -2.07     43.12 o 
  -5  14  12       72.73       66.18     52.13 o 
  -4  14  12        3.14      -19.73     45.91 o 
  -3  14  12        8.67       82.37     45.85 o 
  -2  14  12       75.66       73.06     48.97 o 
  -1  14  12       10.63       39.28     45.10 o 
   0  14  12       31.15       61.39     45.39 o 
   1  14  12        2.15       -7.20     39.63 o 
   2  14  12       19.55       16.61     41.64 o 
   3  14  12       52.15       88.90     46.83 o 
   4  14  12        9.12       75.55     47.42 o 
   5  14  12        6.74       18.02     50.57 o 
   6  14  12        0.83       31.96     50.27 o 
   7  14  12       29.41       -3.52     59.96 o 
  -5  15  12       72.38      104.69     59.45 o 
  -4  15  12        3.23       76.67     86.36 o 
  -3  15  12       37.36        4.68     51.80 o 
  -2  15  12       17.92        6.77     48.62 o 
  -1  15  12        3.71       11.45     51.52 o 
   0  15  12        0.01       12.54     50.48 o 
   1  15  12       48.11       90.26     55.40 o 
   2  15  12       19.01       91.32     54.96 o 
   3  15  12       33.19       28.46     54.16 o 
   4  15  12       23.63       63.60     56.27 o 
   5  15  12        7.87       13.05     61.60 o 
  -1  16  12        5.51       -9.07     55.33 o 
   0  16  12       38.58       30.29     55.70 o 
   1  16  12       18.60       61.94     53.23 o 
   0   0  13     1438.31     1258.90    262.52 o 
   0   1  13       32.87        5.74     35.42 o 
   1   1  13      367.91      322.25     68.42 o 
  -1   2  13      565.10      446.78     81.22 o 
   0   2  13       77.18       80.01     43.23 o 
   1   2  13      429.99      438.65     78.75 o 
   2   2  13      283.51      355.04     73.34 o 
  -2   3  13      234.60      220.64     61.76 o 
  -1   3  13      248.02      213.93     55.75 o 
   0   3  13       36.64       33.34     38.15 o 
   1   3  13      785.74      716.93     98.71 o 
   2   3  13       52.89       44.50     40.98 o 
   3   3  13      236.00      222.44     52.78 o 
  -3   4  13      446.55      469.77     73.50 o 
  -2   4  13      355.21      368.11     73.12 o 
  -1   4  13      321.48      314.66     68.51 o 
   0   4  13      340.10      301.78     68.78 o 
   1   4  13      114.52      222.67     51.58 o 
   2   4  13       44.17       52.90     38.64 o 
   3   4  13      178.17      149.08     46.12 o 
   4   4  13      223.09      100.04     52.24 o 
  -4   5  13       97.85      163.59     49.33 o 
  -3   5  13      181.75      124.17     42.00 o 
  -2   5  13      305.57      339.87     64.01 o 
  -1   5  13      188.79      156.90     48.36 o 
   0   5  13      309.41      296.48     59.74 o 
   1   5  13       84.22       55.41     36.55 o 
   2   5  13      227.60      171.39     48.08 o 
   3   5  13       28.18       41.79     39.57 o 
   4   5  13      183.10      162.22     54.04 o 
   5   5  13      292.42      354.30     67.00 o 
  -5   6  13      107.96      128.87     49.58 o 
  -4   6  13      288.84      323.36     65.23 o 
  -3   6  13      122.55      152.58     44.55 o 
  -2   6  13      131.92       98.54     36.80 o 
  -1   6  13      312.98      229.03     60.74 o 
   0   6  13      423.18      455.65     71.05 o 
   1   6  13        9.44       51.94     36.06 o 
   2   6  13      100.51       70.64     35.77 o 
   3   6  13       30.01       39.03     36.34 o 
   4   6  13      291.48      260.42     56.29 o 
   5   6  13       94.56       89.29     40.93 o 
   6   6  13       91.77      140.38     47.15 o 
  -6   7  13        9.43       47.14     41.54 o 
  -5   7  13       36.36       52.93     39.41 o 
  -4   7  13       38.17       80.02     41.00 o 
  -3   7  13      113.43       93.43     41.25 o 
  -2   7  13       97.11      127.77     43.58 o 
  -1   7  13      309.88      350.70     57.25 o 
   0   7  13      121.40      101.35     39.86 o 
   1   7  13       20.69       34.43     35.26 o 
   2   7  13       32.19       55.29     35.25 o 
   3   7  13      128.11      184.46     47.55 o 
   4   7  13      110.42      154.43     47.15 o 
   5   7  13        2.56       -4.23     35.85 o 
   6   7  13       67.14       94.76     45.07 o 
   7   7  13      155.81      210.91     53.84 o 
  -7   8  13       21.85       30.75     43.51 o 
  -6   8  13       89.07       64.07     46.95 o 
  -5   8  13       53.19       72.51     42.85 o 
  -4   8  13      401.60      361.22     74.15 o 
  -3   8  13       89.98       90.48     48.92 o 
  -2   8  13        1.52       25.01     35.64 o 
  -1   8  13      358.07      315.26     57.52 o 
   0   8  13       32.32       32.98     41.16 o 
   1   8  13       63.14       93.45     47.87 o 
   2   8  13       96.01       69.24     42.93 o 
   3   8  13        8.64       69.43     42.26 o 
   4   8  13       32.55       53.67     46.92 o 
   5   8  13       17.58       39.20     45.76 o 
   6   8  13        2.96       13.35     44.71 o 
   7   8  13        0.36       23.36     45.13 o 
   8   8  13       23.37       46.41     59.12 o 
  -8   9  13        0.19       78.44     62.08 o 
  -7   9  13       39.91       54.73     51.32 o 
  -6   9  13      102.39      119.11     55.69 o 
  -5   9  13      192.71      159.11     57.56 o 
  -4   9  13       43.94       81.27     53.06 o 
  -3   9  13      118.24       62.96     45.08 o 
  -2   9  13      124.35      187.48     53.05 o 
  -1   9  13        6.56      -16.15     37.34 o 
   0   9  13       58.81       67.39     40.17 o 
   1   9  13       90.31      123.44     50.89 o 
   2   9  13        7.23        9.77     41.87 o 
   3   9  13       20.06       55.68     46.16 o 
   4   9  13      114.51      189.98     59.25 o 
   5   9  13       19.94       -5.75     44.63 o 
   6   9  13       32.23       53.60     50.36 o 
   7   9  13       31.47       21.81     48.23 o 
   8   9  13       20.21       24.86     58.73 o 
   9   9  13        8.06       77.58     57.63 o 
  -9  10  13        8.03       50.39     61.06 o 
  -8  10  13       14.76       29.34     60.57 o 
  -7  10  13        4.94       23.70     49.61 o 
  -6  10  13       31.28        5.53     48.42 o 
  -5  10  13      220.95      188.60     63.76 o 
  -4  10  13       13.42       67.71     49.60 o 
  -3  10  13       82.30       46.37     46.49 o 
  -2  10  13       55.08       53.18     43.94 o 
  -1  10  13       88.41       93.36     46.85 o 
   0  10  13       64.77       51.17     46.49 o 
   1  10  13       37.78        7.37     41.90 o 
   2  10  13       10.14        3.14     46.44 o 
   3  10  13       39.18       60.67     47.98 o 
   4  10  13        3.26       16.27     48.70 o 
   5  10  13        4.06       20.29     48.98 o 
   6  10  13       19.79        4.89     47.73 o 
   7  10  13       14.53       48.90     49.72 o 
   8  10  13        7.52       22.76     54.98 o 
   9  10  13        4.82       29.95     58.09 o 
  10  10  13       25.04      116.01     63.90 o 
 -10  11  13       21.10       14.89     60.92 o 
  -9  11  13       32.77       60.27     62.77 o 
  -8  11  13        6.46       50.86     59.04 o 
  -7  11  13       48.07       17.72     62.53 o 
  -6  11  13       18.96        6.64     52.88 o 
  -5  11  13       26.80      -12.82     44.53 o 
  -4  11  13        9.69       93.93     50.31 o 
  -3  11  13       41.70      120.91     51.74 o 
  -2  11  13        4.54       32.00     44.31 o 
  -1  11  13       25.22       77.70     46.04 o 
   0  11  13        4.99       13.14     39.73 o 
   1  11  13       44.54       87.49     50.64 o 
   2  11  13        9.30       -1.49     43.39 o 
   3  11  13       25.33       10.73     46.12 o 
   4  11  13       18.36       87.15     53.21 o 
   5  11  13       19.83       36.01     52.85 o 
   6  11  13       26.96       -0.86     49.54 o 
   7  11  13       28.29       28.31     50.47 o 
   8  11  13       44.89      -23.58     57.28 o 
   9  11  13        0.30       18.93     55.80 o 
  10  11  13       20.76        1.10     67.14 o 
  -8  12  13        4.13       19.31     54.91 o 
  -7  12  13       21.21       53.31     59.14 o 
  -6  12  13       35.20       62.11     49.99 o 
  -5  12  13       10.96       70.67     50.30 o 
  -4  12  13       42.09       93.31     52.30 o 
  -3  12  13       21.82       36.85     47.25 o 
  -2  12  13        2.37       88.43     48.37 o 
  -1  12  13       16.64       75.07     53.47 o 
   0  12  13        6.52        2.19     43.20 o 
   1  12  13       20.87       50.58     44.75 o 
   2  12  13       48.53      110.11     57.63 o 
   3  12  13       11.84       41.52     52.74 o 
   4  12  13       12.46       26.96     47.94 o 
   5  12  13       15.27       13.72     52.35 o 
   6  12  13       15.92       38.30     56.44 o 
   7  12  13        4.02        1.76     49.60 o 
   8  12  13       34.89       25.23     60.87 o 
  -7  13  13        6.03      -19.82     48.30 o 
  -6  13  13       12.74       51.46     48.76 o 
  -5  13  13        1.77       37.87     47.40 o 
  -4  13  13       25.03       48.60     48.76 o 
  -3  13  13       15.76       48.21     47.78 o 
  -2  13  13       39.79       34.34     52.99 o 
  -1  13  13       54.32       47.19     47.32 o 
   0  13  13        6.25       61.97     48.68 o 
   1  13  13       12.78       34.41     44.63 o 
   2  13  13        9.75       83.14     56.08 o 
   3  13  13        1.03        1.50     51.30 o 
   4  13  13       31.71       19.15     53.49 o 
   5  13  13       11.80       47.80     54.47 o 
   6  13  13        1.51       52.86     52.84 o 
   7  13  13        0.76       93.04     55.23 o 
  -5  14  13       13.59       61.58     50.79 o 
  -4  14  13       23.38       51.18     51.26 o 
  -3  14  13       30.96       82.27     51.27 o 
  -2  14  13       62.91       33.77     50.65 o 
  -1  14  13       22.24       64.43     48.59 o 
   0  14  13       18.97       51.90     48.38 o 
   1  14  13        2.77       20.55     48.40 o 
   2  14  13        1.33       -1.41     53.32 o 
   3  14  13        0.35       31.13     56.19 o 
   4  14  13       54.39       79.02     57.22 o 
   5  14  13        2.48       39.86     54.39 o 
   0   0  14       14.25       -2.41     78.10 o 
   0   1  14       33.18       52.79     42.17 o 
   1   1  14      129.59      107.29     50.09 o 
  -1   2  14      248.97      188.30     61.43 o 
   0   2  14      202.56      245.70     64.97 o 
   1   2  14       22.50       15.22     42.16 o 
   2   2  14       84.96       86.23     48.81 o 
  -2   3  14       17.10       29.28     39.43 o 
  -1   3  14       15.23       57.03     45.28 o 
   0   3  14      260.84      198.43     60.47 o 
   1   3  14      116.29       70.56     48.55 o 
   2   3  14      238.61      239.84     66.10 o 
   3   3  14       32.23       28.07     42.80 o 
  -3   4  14       59.78       82.23     48.23 o 
  -2   4  14      237.27      195.77     60.61 o 
  -1   4  14       87.68       73.20     45.64 o 
   0   4  14      234.39      233.19     66.73 o 
   1   4  14       75.53      119.55     54.51 o 
   2   4  14       42.19       46.69     42.48 o 
   3   4  14      309.51      249.96     67.29 o 
   4   4  14       32.62       62.13     47.92 o 
  -4   5  14       70.51       93.50     49.62 o 
  -3   5  14       18.20       29.32     42.07 o 
  -2   5  14        0.09       18.16     44.72 o 
  -1   5  14      161.63      106.76     57.71 o 
   0   5  14      127.94      173.90     59.51 o 
   1   5  14      343.09      325.74     77.34 o 
   2   5  14       27.21       35.12     54.82 o 
   3   5  14       15.05       21.64     40.81 o 
   4   5  14       42.17       77.99     44.72 o 
   5   5  14       19.49       38.74     45.84 o 
  -5   6  14      131.64      155.66     53.49 o 
  -4   6  14       71.34       97.26     47.84 o 
  -3   6  14       61.35       56.48     50.68 o 
  -2   6  14      107.99      111.79     54.86 o 
  -1   6  14       48.85       24.69     43.55 o 
   0   6  14       70.76      160.20     56.19 o 
   1   6  14       67.31       74.49     44.83 o 
   2   6  14       17.08       35.79     41.51 o 
   3   6  14      202.28      248.60     60.79 o 
   4   6  14       12.60       46.65     44.28 o 
   5   6  14        3.57       32.33     44.42 o 
   6   6  14       12.76       49.99     47.97 o 
  -6   7  14        7.46       41.33     45.67 o 
  -5   7  14       69.10       68.58     47.72 o 
  -4   7  14       87.55      125.54     50.69 o 
  -3   7  14       40.22      117.95     50.20 o 
  -2   7  14       35.98       72.82     50.05 o 
  -1   7  14       21.29       51.84     43.98 o 
   0   7  14       65.94      152.96     50.83 o 
   1   7  14       58.85       70.47     47.97 o 
   2   7  14        7.02       52.06     43.07 o 
   3   7  14       36.57       42.66     39.82 o 
   4   7  14       11.54       62.77     42.26 o 
   5   7  14       14.14        2.62     41.11 o 
   6   7  14       16.78       -0.47     45.89 o 
   7   7  14       22.45       43.21     47.82 o 
  -7   8  14       18.49       70.07     54.27 o 
  -6   8  14       70.14      112.99     62.31 o 
  -5   8  14       10.08       56.97     56.64 o 
  -4   8  14        3.06       55.54     56.19 o 
  -3   8  14      136.41      135.53     56.09 o 
  -2   8  14        2.75       67.20     52.47 o 
  -1   8  14        4.39       41.45     50.90 o 
   0   8  14       25.69       81.04     50.06 o 
   1   8  14       20.40       89.15     45.11 o 
   2   8  14       27.80       24.85     43.99 o 
   3   8  14       27.59       67.02     47.71 o 
   4   8  14       19.08       53.59     47.42 o 
   5   8  14       14.05       15.47     46.87 o 
   6   8  14       55.35        6.87     46.30 o 
   7   8  14       16.23       22.11     51.00 o 
   8   8  14       31.40       83.55     61.70 o 
  -8   9  14        0.72       49.07     69.32 o 
  -7   9  14       10.52       80.09     72.87 o 
  -6   9  14       25.67        7.20     55.97 o 
  -5   9  14        6.12      -28.08     49.37 o 
  -4   9  14        7.19       83.75     53.06 o 
  -3   9  14       18.16       83.79     51.02 o 
  -2   9  14       38.06       94.80     55.49 o 
  -1   9  14       48.64       72.27     52.54 o 
   0   9  14       15.36       66.94     51.23 o 
   1   9  14        6.76       41.93     49.52 o 
   2   9  14        7.14       31.61     47.68 o 
   3   9  14        1.17      -17.03     45.39 o 
   4   9  14        0.13       67.23     47.07 o 
   5   9  14        8.43       57.63     49.73 o 
   6   9  14       79.46       82.84     53.80 o 
   7   9  14        5.24       24.88     52.03 o 
   8   9  14        1.38       29.91     60.17 o 
   9   9  14        5.26       26.83     68.39 o 
  -8  10  14        3.93        5.19     68.44 o 
  -7  10  14       31.16      -51.73     58.01 o 
  -6  10  14       43.50       55.22     54.69 o 
  -5  10  14      120.60      173.46     63.87 o 
  -4  10  14       35.12       32.06     52.46 o 
  -3  10  14       27.08       79.52     56.16 o 
  -2  10  14        1.25       66.98     47.85 o 
  -1  10  14       41.01       65.96     52.89 o 
   0  10  14       25.50       38.98     46.64 o 
   1  10  14        2.58      -22.29     47.71 o 
   2  10  14       47.33       60.08     53.79 o 
   3  10  14        6.09      -19.37     47.51 o 
   4  10  14       41.86       67.38     51.88 o 
   5  10  14        5.42      -33.14     47.24 o 
   6  10  14       46.55       10.52     50.38 o 
   7  10  14       11.59       65.11     52.09 o 
   8  10  14       51.05        9.45     58.44 o 
  -7  11  14        9.82       88.41     62.75 o 
  -6  11  14        3.27      -34.33     52.03 o 
  -5  11  14       28.59       66.55     57.64 o 
  -4  11  14        3.16       -8.42     48.25 o 
  -3  11  14       16.72       61.05     48.77 o 
  -2  11  14        3.82       32.77     46.62 o 
  -1  11  14       20.81       37.77     52.66 o 
   0  11  14       16.59       22.06     51.54 o 
   1  11  14       32.46      158.66     60.15 o 
   2  11  14        0.17       33.49     50.84 o 
   3  11  14        9.94       69.88     52.32 o 
   4  11  14       11.51       61.75     53.08 o 
   5  11  14       16.71      121.56     59.15 o 
   6  11  14       15.62      120.17     59.14 o 
   7  11  14       19.05       50.15     56.08 o 
  -5  12  14       55.27      159.27     63.84 o 
  -4  12  14       39.16       47.28     50.78 o 
  -3  12  14       27.26       61.32     51.65 o 
  -2  12  14       57.09       91.54     53.79 o 
  -1  12  14       49.65      100.71     58.56 o 
   0  12  14        8.51       56.63     53.41 o 
   1  12  14       23.50       -8.27     49.25 o 
   2  12  14       10.86       36.48     54.24 o 
   3  12  14        3.82       -1.81     53.42 o 
   4  12  14       35.39       41.02     53.00 o 
   5  12  14       25.08       79.75     55.92 o 
  -3  13  14        4.45       51.95     50.90 o 
  -2  13  14       44.43       45.65     54.12 o 
  -1  13  14       35.00       87.01     53.06 o 
   0  13  14        9.53       32.80     56.77 o 
   1  13  14       14.38       48.14     55.72 o 
   2  13  14       38.37       97.68     61.05 o 
   3  13  14       10.77      -18.01     57.22 o 
   0   0  15        5.78      -14.11     80.17 o 
   0   1  15       21.04      -13.49     41.62 o 
   1   1  15       25.40       51.97     44.92 o 
  -1   2  15        3.70       40.98     48.43 o 
   0   2  15       25.95        2.63     42.09 o 
   1   2  15       56.20       34.33     46.25 o 
   2   2  15       75.90      201.75     60.55 o 
  -2   3  15        7.55       36.85     44.56 o 
  -1   3  15       13.30       16.20     45.20 o 
   0   3  15        6.15       36.81     46.44 o 
   1   3  15       18.11       76.03     53.48 o 
   2   3  15       31.25       27.86     45.54 o 
   3   3  15        5.08       81.96     50.38 o 
  -3   4  15       16.61       45.86     46.21 o 
  -2   4  15       94.57       99.84     57.37 o 
  -1   4  15       20.34       58.60     47.72 o 
   0   4  15       22.84       19.87     45.65 o 
   1   4  15       37.87       58.88     48.91 o 
   2   4  15        0.92       42.75     45.39 o 
   3   4  15       84.83      186.08     62.01 o 
   4   4  15       32.37       95.19     55.37 o 
  -4   5  15       48.36      110.93     58.70 o 
  -3   5  15       43.85       12.49     50.21 o 
  -2   5  15       40.80       66.44     51.76 o 
  -1   5  15       20.14       17.92     59.83 o 
   0   5  15        0.83        9.72     44.01 o 
   1   5  15       32.26       89.19     54.42 o 
   2   5  15       13.30       -0.79     48.03 o 
   3   5  15        9.71        9.53     51.83 o 
   4   5  15       60.68       57.22     52.39 o 
   5   5  15       52.65       76.38     57.17 o 
  -5   6  15       42.40       98.65     55.25 o 
  -4   6  15       29.39       28.57     54.10 o 
  -3   6  15       15.41       -6.40     46.80 o 
  -2   6  15        8.06       10.43     48.93 o 
  -1   6  15        9.23        7.59     50.76 o 
   0   6  15       32.57       91.36     53.27 o 
   1   6  15       17.79       57.38     52.59 o 
   2   6  15       10.83        5.03     48.30 o 
   3   6  15       77.56       57.29     53.59 o 
   4   6  15       63.07       91.79     54.94 o 
   5   6  15       54.11       86.12     54.12 o 
   6   6  15        1.83      -19.79     46.86 o 
  -6   7  15       33.33       11.02     48.56 o 
  -5   7  15       20.90      105.37     60.64 o 
  -4   7  15       17.75       91.80     55.37 o 
  -3   7  15       37.21      144.40     73.40 o 
  -2   7  15      103.73      182.21     75.70 o 
  -1   7  15       10.28       58.42     59.12 o 
   0   7  15       36.94       92.22     66.41 o 
   1   7  15       23.52       73.01     61.86 o 
   2   7  15        5.22       35.15     59.92 o 
   3   7  15       27.06       56.57     65.11 o 
   4   7  15       30.08      106.14     61.04 o 
   5   7  15       36.54       93.50     59.49 o 
   6   7  15        2.41       -7.62     53.83 o 
   7   7  15        0.45      -23.76     53.11 o 
  -7   8  15        5.15       43.74     70.49 o 
  -6   8  15       97.23      147.25     68.57 o 
  -5   8  15       72.48       92.03     60.06 o 
  -4   8  15       24.44       48.28     68.84 o 
  -3   8  15       42.46      133.01     71.10 o 
  -2   8  15      211.93      417.86    111.06 o 
  -1   8  15       20.84       19.61     58.46 o 
   0   8  15      152.41      156.18     74.49 o 
   1   8  15       64.10       37.04     61.60 o 
   2   8  15       90.47       59.94     56.62 o 
   3   8  15        1.40       27.13     57.45 o 
   4   8  15       18.80      -19.98     53.72 o 
   5   8  15       30.53       46.98     50.76 o 
   6   8  15        0.03       20.65     50.66 o 
   7   8  15       21.16       88.42     55.30 o 
   8   8  15       32.47       55.20     71.17 o 
  -7   9  15       10.06      116.71     72.26 o 
  -6   9  15       16.89       89.97     63.26 o 
  -5   9  15       10.83      -30.67     55.56 o 
  -4   9  15        9.60       20.04     66.00 o 
  -3   9  15        9.03       67.66     68.64 o 
  -2   9  15       16.30       54.85     61.56 o 
  -1   9  15       29.20       51.60     67.98 o 
   0   9  15       33.41       40.60     55.02 o 
   1   9  15        2.30       13.88     53.34 o 
   2   9  15        6.16       23.89     48.89 o 
   3   9  15       10.95       39.12     52.47 o 
   4   9  15       12.68       36.87     51.10 o 
   5   9  15        3.61        3.18     49.20 o 
   6   9  15      113.41      103.82     57.08 o 
   7   9  15       29.00       13.99     56.20 o 
  -5  10  15       15.34       37.56     63.29 o 
  -4  10  15        7.48       49.44     71.80 o 
  -3  10  15       16.17      117.66     75.78 o 
  -2  10  15        1.34       48.11     58.15 o 
  -1  10  15       22.87      -14.97     55.48 o 
   0  10  15        4.31       54.11     52.41 o 
   1  10  15        5.12       74.10     57.71 o 
   2  10  15       34.47       43.27     54.90 o 
   3  10  15       24.50       92.90     57.50 o 
   4  10  15       12.56       64.34     56.07 o 
   5  10  15        7.49       -3.47     54.49 o 
  -3  11  15        2.27       30.22     63.97 o 
  -2  11  15        3.78       12.02     59.42 o 
  -1  11  15        0.26        5.61     53.49 o 
   0  11  15       26.25       40.40     58.80 o 
   1  11  15       24.67       12.58     55.36 o 
   2  11  15        6.72       -9.56     55.63 o 
   3  11  15        6.38      -42.51     49.72 o 
   0   0  16       84.77       23.40    110.44 o 
   0   1  16       12.25      -24.82     48.88 o 
   1   1  16        9.12       35.29     52.79 o 
  -1   2  16       33.16       96.53     59.25 o 
   0   2  16       34.58       21.09     57.85 o 
   1   2  16       19.61       14.83     50.37 o 
   2   2  16       19.53       68.39     54.80 o 
  -2   3  16        3.17       19.65     50.91 o 
  -1   3  16       18.98       46.54     54.86 o 
   0   3  16       16.52       32.26     53.49 o 
   1   3  16        9.93       80.79     69.62 o 
   2   3  16       11.32       58.64     54.45 o 
   3   3  16        4.08       38.43     52.76 o 
  -3   4  16       34.82       28.06     55.52 o 
  -2   4  16        4.16      -28.32     51.66 o 
  -1   4  16        5.27       69.06     55.84 o 
   0   4  16       38.29       73.63     53.96 o 
   1   4  16        0.41       28.51     50.07 o 
   2   4  16        7.77       65.00     55.66 o 
   3   4  16       31.50      117.95     62.91 o 
   4   4  16       19.58      128.45     62.31 o 
  -4   5  16       21.60       59.65     56.93 o 
  -3   5  16       24.00       43.93     76.96 o 
  -2   5  16        5.47        7.03     60.03 o 
  -1   5  16        8.78        7.06     54.82 o 
   0   5  16       11.17       85.44     58.99 o 
   1   5  16       19.99       41.21     55.89 o 
   2   5  16       15.44        6.63     53.95 o 
   3   5  16       21.19       56.51     55.03 o 
   4   5  16        6.52        4.04     55.09 o 
   5   5  16       13.12      114.71     62.83 o 
  -5   6  16       14.04      -13.34     58.04 o 
  -4   6  16       74.07      107.97     63.58 o 
  -3   6  16       12.51       20.62     59.17 o 
  -2   6  16        5.00       12.49     54.02 o 
  -1   6  16       11.33       46.13     51.71 o 
   0   6  16        2.28       57.04     55.06 o 
   1   6  16        1.16        1.46     56.62 o 
   2   6  16        8.08       31.57     54.18 o 
   3   6  16       23.15       18.52     57.59 o 
   4   6  16       23.24       94.19     63.08 o 
   5   6  16       34.88       34.42     59.59 o 
   6   6  16        9.72       90.38     65.11 o 
  -6   7  16        3.32       72.08     91.47 o 
  -5   7  16        5.03       57.97     66.67 o 
  -4   7  16        1.94       10.20     61.52 o 
  -3   7  16        0.53       82.84     75.84 o 
  -2   7  16       11.75       28.28     75.24 o 
  -1   7  16       25.24       82.20     75.71 o 
   0   7  16       14.81       48.14     70.04 o 
   1   7  16       10.51       51.02     61.12 o 
   2   7  16       15.01       30.10     60.55 o 
   3   7  16       14.90       96.45     71.80 o 
   4   7  16        5.62        3.38     66.53 o 
   5   7  16       18.53       46.92     67.30 o 
   6   7  16        4.54       48.29     65.36 o 
  -4   8  16        2.69       47.89     72.00 o 
  -3   8  16        9.22       46.40     99.51 o 
  -2   8  16        4.22       15.32     76.09 o 
  -1   8  16       24.88       38.28     71.04 o 
   0   8  16       15.63      -26.67     67.72 o 
   1   8  16       69.02       66.92     70.24 o 
   2   8  16       18.56      -23.04     64.22 o 
   3   8  16        1.65      -92.09     61.39 o 
   4   8  16       25.13      110.94     78.99 o 
  -2   9  16       10.36       55.55     72.03 o 
  -1   9  16        8.98       80.83     80.76 o 
   0   9  16        8.39       54.76     74.73 o 
   1   9  16        6.98       27.91     76.42 o 
   2   9  16        0.26       40.59     72.15 o 
   0   0  17        0.60      -78.10    109.07 o 
   0   1  17        4.28       23.86     60.23 o 
   1   1  17       11.64       45.10     61.03 o 
  -1   2  17       29.23       83.68     64.09 o 
   0   2  17       11.95        2.00     53.92 o 
   1   2  17       13.31       24.34     62.28 o 
   2   2  17        6.52       59.21     63.61 o 
  -2   3  17        8.05      -57.87     57.54 o 
  -1   3  17        8.38       26.39     55.05 o 
   0   3  17       26.06       31.58     61.70 o 
   1   3  17       23.49       19.95     62.36 o 
   2   3  17       53.14       93.75     64.49 o 
   3   3  17        5.10       25.09     63.32 o 
  -3   4  17       49.44       52.59     64.44 o 
  -2   4  17        9.37       45.45     60.58 o 
  -1   4  17       10.80       56.17     64.87 o 
   0   4  17       10.52       64.07     62.05 o 
   1   4  17        8.08       46.55     65.74 o 
   2   4  17       24.83      155.03     71.12 o 
   3   4  17       22.62       59.37     62.65 o 
   4   4  17        8.09       29.45     64.03 o 
  -3   5  17        5.17      -65.13     52.24 o 
  -2   5  17       14.87       61.09     63.51 o 
  -1   5  17       42.05      105.96     69.33 o 
   0   5  17       19.86      -39.28     58.04 o 
   1   5  17       10.10        1.27     63.26 o 
   2   5  17       16.14       45.95     61.51 o 
   3   5  17        1.61       97.82     64.46 o 
   0   6  17        1.33       49.44     78.69 o 
                                                 
